# Supplementary material for: Harnessing CD3 diversity to optimize CAR T cells
Source: Nat Immunol. 2023 Nov 6;24(12):2135–49. doi: 10.1038/s41590-023-01658-z (PMC10681901; doi:10.1038/s41590-023-01658-z)
Supplement: Supplementary file 4 — Raw data and statistical source data from Fig. 1. [file 41590_2023_1658_MOESM4_ESM.xlsx]

## Sheet: Fig_1d
Mock	BBε	BBγ	BBδ	BBζ
598	6229	3379	3379	11498
429	2227	2486	2564	10000
800	23242	20877	8839	52113
681	68146	35176	37330	110920
1169	14205	6403	4072	20506
680	3991	3313	2679	9251
One-way ANOVA
Paired
Dunnett's multiple comparisons test	Mean Diff,	95,00% CI of diff,	Below threshold?	Summary	Adjusted P Value
BBζ vs. Mock	34989	-22126 to 92103	No	ns	0.2228
BBζ vs. BBε	16041	-6619 to 38701	No	ns	0.1522
BBζ vs. BBγ	23776	-14713 to 62265	No	ns	0.2183
BBζ vs. BBδ	25904	-12683 to 64491	No	ns	0.1761

## Sheet: Fig_1e
Mock	BBε	BBγ	BBδ	BBζ
0	71.747	68.7723	75.669	66.398
-9.63901	62.4949	52.285	55.6243	59.5672
0	36.9042	39.1346	38.7157	32.3395
0.406448	48.4996	30.1781		68.5353
6.5133e-15	49.9449	44.0257	45.2695	40.9506
26.0459	77.0957	81.2719	70.1126	92.066
0	57.0985	70.1787	72.549	86.2621
1.37295	55.4687	60.0976	72.8782	59.2134
One-way ANOVA
Paired
Dunnett's multiple comparisons test	Mean Diff,	95,00% CI of diff,	Below threshold?	Summary	Adjusted P Value
BBζ vs. Mock	60.89	42,00 to 79,78	Yes	****	<0,0001
BBζ vs. BBε	5.76	-9,670 to 21,19	No	ns	0.6217
BBζ vs. BBγ	7.424	-8,871 to 23,72	No	ns	0.4729
BBζ vs. BBδ	1.621	-13,95 to 17,19	No	ns	0.9895

## Sheet: Fig_1f
E:T	Mock			BBε			BBγ			BBδ			BBζ
10:01:00	15.264	6.84301	-0.33003	51.8977	50.345	52.8878	45.2695	50.1725	49.1474	53.8779	52.1852	54.1804	67.4917	65.2674	56.9307
05:01:00	-3.61427	3.71531	6.3756	46.931	54.4875	50.0623	51.9785	50.8841	54.806	60.0756	57.162	55.9978	67.7053	71.889	65.3451
01:01:00	1.55176	-9.15136	-4.16382	43.933	39.0029	34.6933	37.101	30.8699	30.0148	36.8713	26.0277	28.1569	49.7659	43.514	36.6258
01:05:00	-2.27968	2.15396	1.55882	5.57726	8.06604	8.72823	9.69376	10.3653	9.24959	7.5733	7.88641	8.63727	12.2919	12.3658	14.8794
One representative donor, three independent co-incubations with target cells

## Sheet: Fig_1g
Mouse ID		UTD	BBζ	BBε	BBδ	BBγ			UTD_vs_BBZ
1846	42	1							Log-rank (Mantel-Cox) test
1847	37	1							Chi square	0.8506
1848	47	1							df	1
1849	49	1							P value	0.3564
									P value summary	ns
512	44	1							Are the survival curves sig different?	No
513	48	1
514	49	1							BBe_vs_BBz
									Log-rank (Mantel-Cox) test
541	42		1						Chi square	6.843
542	46		1						df	1
543	39		1						P value	0.0089
564	42		1						P value summary	**
565	46		1						Are the survival curves sig different?	Yes
637	51				1				BBd_vs_BBz
638	60				1				Log-rank (Mantel-Cox) test
639	79				0				Chi square	17.39
640	41				1				df	1
641	50				1				P value	<0,0001
531	44				1				P value summary	****
532	57				1				Are the survival curves sig different?	Yes
568	37				1
									BBg_vs_BBz
484-26.11	47			1					Log-rank (Mantel-Cox) test
485-16.11	37			1					Chi square	7.247
486-17.11	38			1					df	1
487-11.11	32			1					P value	0.0071
429-22.11	43			1					P value summary	**
430-18.11	39			1					Are the survival curves sig different?	Yes
431-17.11	38			1
432-13.12	65			1
496-8.11	29	1
498-8.11	29	1
499-11.11	34	1
500	34	1
501	34	1
277-16.11	37	1
278-16.11	37	1
279-11.11	32	1
354-8.11	29	1
355-8.11	29	1
525-8.11	29		1
526-11.11	32		1
527-8.11	29		1
528-11.11	32		1
460-18.11	39		1
461-13.11	34		1
462-18.11	39		1
463-16.11	37		1
1178-Z	36		1
1179-Z	36		1
1162-Z	36		1
1163-Z	36		1
1167-Z	36		1
1168-Z	36		1
484-26.11	47			1
485-16.11	37			1
486-17.11	38			1
487-11.11	32			1
429-22.11	43			1
430-18.11	39			1
431-17.11	38			1
432-13.12	65			1
307	106			0
308-25.11	46			1
502-18.11	39					1
503-16.11	37					1
504-18.11	39					1
505-18.11	39					1
506-18.11	39					1
400-17.11	38					1
401-10.11	31					1
402-25.11	47					1
781	33	1
782	41	1
884	72				1
885	55				1
808	41					1
809	39					1
859	52					1
860	45					1
861	43					1
1941	80					0
1942	56					1
1943	44					1
746	80				0
747	42				1
748	40				1
749	41				1

## Sheet: Fig_1h
Week_2									Week_3
UTD	BBε	BBγ	BBδ	BBζ					UTD	BBε	BBγ	BBδ	BBζ
69600000	12100000	23800000	588000	1860000000					11900000000	1770000000	2340000000	30300000	22800000000
262000000	207000000	134000000	889000	1590000000					8740000000	11200000000	12600000000	162000000	27200000000
71500000	25700000	187000000	456000	515000000					8580000000	3040000000	22100000000	12400000	32800000000
400000000	866000000	213000000	6020000	1110000000					32500000000	34100000000	7530000000	706000000	26200000000
924000000	58000000	303000000	18000000	68000000					26200000000	12000000000	18800000000	1620000000	5030000000
7310000	82400000	17200000	26000000	17400000					768000000	10200000000	3310000000	5680000000	6840000000
2020000000	881000	18700000	324000	112000000					27900000000	65700000	2480000000	4290000	7810000000
1430000000	6640000	49200000	501000	38400000					41700000000	9350000000	2560000000	103000000	3940000000
1170000000	450000	11900000	3040000	374000					26000000000	20600000	1570000000	1810000000	1520000000
1750000	4740000	1950000	584000	760000					859000000	4040000000	801000000	168000000	4060000000
5600000	749000	14400000	939000	10500000					1110000000	367000000	4060000000	296000000	1640000000
885000		638000	6210000	11600000					241000000		98900000	2610000000
15800000		703000	312000	28300000					5860000000		25100000	695000000
2040000		5120000	521000						726000000		266000000
580000000		991000							53300000000		680000000
204000000		14000000							3320000000		2240000000
287000000									37100000000
357000000									29400000000
14200000									9760000000
271000000									15400000000
1300000									94300000
2350000									1560000000
6550000									715000000
5610000									955000000
ONE-WAY ANOVA
Dunnett's multiple comparisons test	Mean Diff,	95,00% CI of diff,	Below threshold?	Summary	Adjusted P Value				Dunnett's multiple comparisons test	Mean Diff,	95,00% CI of diff,	Below threshold?	Summary	Adjusted P Value
BBζ vs. UTD	74591606	-280791042 to 429974254	No	ns	0.9549				BBζ vs. UTD	-1649285227	-11793832065 to 8495261611	No	ns	0.9802
BBζ vs. BBε	297518140	-125257793 to 720294073	No	ns	0.2388				BBζ vs. BBε	4880609091	-6999467708 to 16760685890	No	ns	0.6727
BBζ vs. BBγ	350262106	-35074250 to 735598461	No	ns	0.0848				BBζ vs. BBγ	7621414773	-3291132576 to 18533962121	No	ns	0.2405
BBζ vs. BBδ	407888374	10405114 to 805371633	Yes	*	0.0426				BBζ vs. BBδ	11643728042	229719453 to 23057736631	Yes	*	0.0443

## Sheet: Fig_1i_UTD
Days
0	489000	771000	579000	671000	761000	359000	530000	525000	452000	395000	557000	350000	636000	829000	858000	352000	385000	421000	466000	372000	402000	384000	564000	392000
8													15800000	2040000
9	69600000	262000000	71500000	400000000	924000000	7310000	2020000000	1430000000	1170000000	1750000	5600000	885000									1300000	2350000	6550000	5610000
11															580000000	204000000	287000000	357000000	14200000	271000000
15													512000000	86000000
16	579000000	1590000000	1170000000	6030000000	10700000000	138000000	11000000000	7030000000	6680000000	87800000	259000000	23000000									12400000	342000000	190000000	281000000
18															3970000000	294000000	5320000000	6300000000	2130000000	4830000000
22													5860000000	726000000
23	11900000000	8740000000	8580000000	32500000000	26200000000	768000000	27900000000	41700000000	26000000000	859000000	1110000000	241000000									94300000	1560000000	715000000	955000000
25															53300000000	3320000000	37100000000	29400000000	9760000000	15400000000
29													12400000000	4340000000							17500000000	113000000000	9360000000	30100000000
32	40400000000	48400000000	51500000000			15600000000	157000000000	117000000000	176000000000	21500000000	28600000000	26900000000			61000000000	45500000000	72800000000		24400000000
36														15400000000
39						93600000000													147000000000
42
44										83100000000	104000000000	64800000000
46
50
53
57
60

## Sheet: Fig_1i_zeta
Days
0	619000	524000	469000	520000	405000	457000	445000	405000	408000	406000	417000	348000	323000
9									374000	760000	10500000	11600000	28300000
11	1860000000	1590000000	515000000	1110000000	68000000	17400000	112000000	38400000
16									2570000	10200000	329000000	423000000	454000000
18	11400000000	10100000000	8540000000	9130000000	558000000	836000000	798000000	575000000
23									50300000	28400000	1520000000	4060000000	1640000000
25	22800000000	27200000000	32800000000	26200000000	5030000000	6840000000	7810000000	3940000000
30									75600000000	1310000000	22200000000	63700000000	29200000000
32	96700000000		51900000000		18600000000	18200000000	29600000000	19500000000
37
39					66200000000		51300000000
44

## Sheet: Fig_1i_epsilon
Days
0	379000	424000	402000	424000	457000	539000	633000	441000	404000	538000	679000
											749000
11	12100000	207000000	25700000	866000000	58000000	82400000	881000	6640000	450000	4740000
											24400000
18	239000000	1470000000	295000000	7730000000	722000000	1440000000	-2200000	344000000	719000	65200000
											367000000
25	1770000000	11200000000	3040000000	34100000000	12000000000	10200000000	65700000	9350000000	20600000	4040000000
											958000000
32	7160000000	32600000000	21400000000	60900000000	19900000000	25400000000	60300000000	217000000	90600000	20000000000
											3220000000
39	24500000000				199000000000	260000000000		334000000	645000000	153000000000
42	41700000000				219000000000			392000000	1710000000	351000000000
46	183000000000							360000000	74500000
53								3960000000	5350000
57
60								35200000000	27400000

## Sheet: Fig_1i_gamma
Days
0	440000	414000	465000	501000	423000	434000	457000	468000	485000	368000	576000	545000	402000	400000	824000	517000
8									11900000	1950000	14400000	638000	703000	5120000	991000	14000000
11	23800000	134000000	187000000	213000000	303000000	17200000	18700000	49200000
15									431000000	60500000	647000000	2360000	3040000	60200000	120000000	495000000
18	573000000	1850000000	2780000000	1290000000	1290000000	157000000	270000000	409000000
22									1570000000	801000000	4060000000	98900000	25100000	266000000	680000000	2240000000
25	2340000000	12600000000	22100000000	7530000000	18800000000	3310000000	2480000000	2560000000
29									4630000000	1230000000	3570000000	522000000	526000000	827000000	6180000000	10400000000
32	25100000000	18000000000	57300000000	41200000000	12400000000	13600000000		7590000000
36									11700000000	8990000000	15600000000	1540000000	11700000000	5800000000	45200000000	48500000000
39	49600000000		192000000000	156000000000				55900000000
42								123000000000
43									71100000000	25200000000	1670000000	1680000000	64200000000	31600000000
46								138000000000
50									76500000000			5920000000	181000000000
57												3490000000
60

## Sheet: Fig_1i_delta
Days
8	588000	889000	456000	6020000	18000000	26000000
9							324000	501000	3040000	584000	939000	6210000	312000	521000
15	5510000	19400000	1820000	241000000	357000000	380000000
16								3490000	171000000	9210000	29500000	1170000000	1440000	4660000
22	30300000	162000000	12400000	706000000	1620000000	5680000000
23							4290000	103000000	1810000000	168000000	296000000	2610000000	695000000	11600000000
29	113000000	1300000000	79100000	16700000000	23200000000	32300000000
30							83100000	5900000000	19200000000	24900000000	34200000000	34800000000	20300000000	60600000000
36	402000000	2980000000	367000000	21500000000	168000000000	254000000000
37
43	2800000000		267000000	25800000000
44							225000000	15900000000	47800000000		66100000000	47500000000	53500000000
50	7320000000		19300000
51							524000000	46000000000	63800000000			82700000000
57	29700000000		18600000				619000000	80400000000				44400000000
60
