# Supplementary material for: Harnessing CD3 diversity to optimize CAR T cells
Source: Nat Immunol. 2023 Nov 6;24(12):2135–49. doi: 10.1038/s41590-023-01658-z (PMC10681901; doi:10.1038/s41590-023-01658-z)
Supplement: Supplementary file 5 — Raw data and statistical source data from Fig. 2. [file 41590_2023_1658_MOESM5_ESM.xlsx]

## Sheet: Fig_2a
CD25							4-1BB								CD69
Mock	BBε	BBγ	BBδ	BBζ			Mock	BBε	BBγ	BBδ	BBζ				Mock	BBε	BBγ	BBδ	BBζ
52.5	92.3	72.3	77.2	98			23.4	56.3	25.4	29.5	69.9				51.2	88.3	63	69	90
33.6	89.9	60.8	55.7	97.6			20.8	61.6	32.5	17.5	74.8				38.1	89.2	56.8	49.8	92.2
44.9	87.6	67.9	62.4	93			22.7	56.8	31.9	28.3	73.5				45.2	86.5	55.3	56	91.3
49.4	89	74.9	71.9	97.1			19	57.7	24	25.4	75.1				41.9	91.3	64.9	67.8	97.5
One way ANOVA
Dunnett's multiple comparisons test	Mean Diff,	95,00% CI of diff,	Below threshold?	Summary	Adjusted P Value		Dunnett's multiple comparisons test	Mean Diff,	95,00% CI of diff,	Below threshold?	Summary	Adjusted P Value			Dunnett's multiple comparisons test	Mean Diff,	95,00% CI of diff,	Below threshold?	Summary	Adjusted P Value
Mock vs. BBε	-44.6	-57,04 to -32,16	Yes	****	<0,0001		Mock vs. BBε	-36.63	-43,51 to -29,74	Yes	****	<0,0001			Mock vs. BBε	-44.73	-55,43 to -34,02	Yes	****	<0,0001
Mock vs. BBγ	-23.88	-36,32 to -11,43	Yes	***	0.0004		Mock vs. BBγ	-6.975	-13,86 to -0,09177	Yes	*	0.0467			Mock vs. BBγ	-15.9	-26,61 to -5,191	Yes	**	0.0037
Mock vs. BBδ	-21.7	-34,14 to -9,259	Yes	***	0.0009		Mock vs. BBδ	-3.7	-10,58 to 3,183	No	ns	0.4194			Mock vs. BBδ	-16.55	-27,26 to -5,841	Yes	**	0.0027
Mock vs. BBζ	-51.33	-63,77 to -38,88	Yes	****	<0,0001		Mock vs. BBζ	-51.85	-58,73 to -44,97	Yes	****	<0,0001			Mock vs. BBζ	-48.65	-59,36 to -37,94	Yes	****	<0,0001

## Sheet: Fig_2b
	Naïve						Memory (no-Naïve)
Mock	27.6	39.25	52.7	55.6	36.2	41.6	72.49	53.225	47.3	44.44	63.77	58.39
BBε	13.5	37.3667	67.3	47	7.26	37.4	86.58	49.7017	32.63	53.05	92.68	62.57
BBγ	13.1	31.55	63.6	43.3	28.2	38.3	86.98	50.2017	36.42	56.62	71.82	61.68
BBδ	8.86	30.8833	34.6	48.5	30.2	35.9	91.17	61.8817	65.44	51.47	69.85	64.08
BBξ	3.6	29.85	42.3	10.8	10.3	41.6	96.43	67.8	57.7	89.1	89.68	58.44
2-way ANOVA
Naive
Dunnett's multiple comparisons test	Mean Diff,	95,00% CI of diff,	Below threshold?	Summary	Adjusted P Value
Mock vs. BBε	4.229	-10,89 to 19,35	No	ns	0.8702
Mock vs. BBγ	3	-12,12 to 18,12	No	ns	0.9561
Mock vs. BBδ	8.768	-6,352 to 23,89	No	ns	0.3721
Mock vs. BBξ	18.38	3,263 to 33,50	Yes	*	0.0147

## Sheet: Fig_2c
INFg							TNF-a							IL-2							GM-CSF
Mock	BBε	BBγ	BBδ	BBζ			Mock	BBε	BBγ	BBδ	BBζ			131.482	1988.86	458.429	582.25	3238.27			Mock	BBε	BBγ	BBδ	BBζ
-351.23	2003.13	1385.67	1341.84	1769.62			-70.007	2066.61	511.742	420.012	3929.98			91.4929	2466.92	224.461	333.615	3434.02			35.757	449.29	325.909	368.837	1688.71
-411.64	1303.94	938.922	926.115	2526.11			-204.2	1273.27	323.174	318.63	2963.52			141.169	1895.55	286.752	313.75	3433.8			-11.069	633.038	318.732	332.738	2466.11
700.605	1498.91	879.589	927.399	2541.13			213.926	1216.44	281.678	318.124	3406.91			160.133	1993.69	189.276	311.249	3350.39			224.153	351.489	267.624	266.592	1451.4
850.831	1296.06	799.245	809.89	2408.5			224.15	1516.33	305.993	253.727	3283.03										253.504	484.187	277.597	299.904	1962
One-way ANOVA
Dunnett's multiple comparisons test	Mean Diff,	95,00% CI of diff,	Below threshold?	Summary	Adjusted P Value		Dunnett's multiple comparisons test	Mean Diff,	95,00% CI of diff,	Below threshold?	Summary	Adjusted P Value		Dunnett's multiple comparisons test	Mean Diff,	95,00% CI of diff,	Below threshold?	Summary	Adjusted P Value		Dunnett's multiple comparisons test	Mean Diff,	95,00% CI of diff,	Below threshold?	Summary	Adjusted P Value
Mock vs. BBε	-1328	-2109 to -548,0	Yes	**	0.0011		Mock vs. BBε	-1477	-2004 to -950,1	Yes	****	<0,0001		Mock vs. BBε	-1955	-2238 to -1672	Yes	****	<0,0001		Mock vs. BBε	-353.9	-762,1 to 54,30	No	ns	0.0982
Mock vs. BBγ	-803.7	-1584 to -23,37	Yes	*	0.0428		Mock vs. BBγ	-314.7	-841,8 to 212,4	No	ns	0.3335		Mock vs. BBγ	-158.7	-441,5 to 124,1	No	ns	0.3839		Mock vs. BBγ	-171.9	-580,1 to 236,3	No	ns	0.618
Mock vs. BBδ	-804.2	-1585 to -23,83	Yes	*	0.0426		Mock vs. BBδ	-286.7	-813,7 to 240,4	No	ns	0.4097		Mock vs. BBδ	-254.1	-536,9 to 28,65	No	ns	0.0839		Mock vs. BBδ	-191.4	-599,7 to 216,8	No	ns	0.5327
Mock vs. BBζ	-2114	-2895 to -1334	Yes	****	<0,0001		Mock vs. BBζ	-3355	-3882 to -2828	Yes	****	<0,0001		Mock vs. BBζ	-3233	-3516 to -2950	Yes	****	<0,0001		Mock vs. BBζ	-1766	-2175 to -1358	Yes	****	<0,0001

## Sheet: Fig_2d
Mock	BBε	BBγ	BBδ	BBζ
4185	10455	12742	12839	8794
3514	10041	12455	10133	9533
5433	10153	10999	10675	9616
6004	10034	12184	13146	9743
ONE-WAY ANOVA
Dunnett's multiple comparisons test	Mean Diff,	95,00% CI of diff,	Below threshold?	Summary	Adjusted P Value
BBζ vs. Mock	4638	2828 to 6447	Yes	****	<0,0001
BBζ vs. BBε	-749.3	-2558 to 1060	No	ns	0.6305
BBζ vs. BBγ	-2674	-4483 to -864,4	Yes	**	0.0038
BBζ vs. BBδ	-2277	-4086 to -467,7	Yes	*	0.0126

## Sheet: Fig_2f
	Delta	Epsilon	zeta	Gamma
0	7.1	7.8	13.6	8.8
0.78	4.9	5	18.6	9.4
5.6	6.6	6	14.4	4.4
106	7.6	14.7	26.5	6.7
681	8.9	28.5	29.7	11.6
1386	13.3	38.6	32.3	10.8

## Sheet: Fig_2g
	unstimulated				stimulated
Vector	320	325	401	356	312	370	425	392
19BBε	339	303	445	372	753	687	692	642
19BBγ	306	339	393	360	394	400	469	472
19BBδ	309	313	404	405	355	352	517	464
19BBζ	357	369	516	387	911	926	1008	1087
2WAY-ANOVA
Šídák's multiple comparisons test	Mean Diff,	95,00% CI of diff,	Below threshold?	Summary	Adjusted P Value
unstimulated - stimulated
Vector	-24.25	-109,1 to 60,62	No	ns	0.9312
19BBε	-328.8	-413,6 to -243,9	Yes	****	<0,0001
19BBγ	-84.25	-169,1 to 0,6155	No	ns	0.0522
19BBδ	-64.25	-149,1 to 20,62	No	ns	0.193
19BBζ	-575.8	-660,6 to -490,9	Yes	****	<0,0001

## Sheet: Fig_2h
	unstimulated				stimulated
Vector	242	321	440	538	318	432	515	487
19BBε	309	306	401	404	1103	738	829	1149
19BBγ	251	267	412	382	474	502	619	540
19BBδ	264	227	440	507	415	375	638	613
19BBζ	284	456	518	431	1080	1107	1226	1241
2WAY-ANOVA
Šídák's multiple comparisons test	Mean Diff,	95,00% CI of diff,	Below threshold?	Summary	Adjusted P Value
unstimulated - stimulated
Vector	-52.75	-360,2 to 254,7	No	ns	0.977
19BBε	-599.8	-1136 to -63,22	Yes	*	0.0354
19BBγ	-205.8	-399,6 to -11,92	Yes	*	0.0388
19BBδ	-150.8	-502,7 to 201,2	No	ns	0.5942
19BBζ	-741.3	-982,0 to -500,5	Yes	***	0.0002

## Sheet: Fig_2i
	Isotype								anti-DR5								anti-Fas
19BBε-CAR	100	100	100	100					101.6	89.1		101.5					64	57.5		56.1	46.5	43.1		45.8
19BBγ-CAR	100	100	100	100					105.4	89	63.6	73.6					60.5	57.6	59.5	46.2	49.3	52.3	58.7	44
19BBδ-CAR	100	100	100	100					88.3	90.6	60.2	78.9					67.2	57.3	62.5	60.2	63.6	48.7	64.5	67
19BBζ-CAR	100	100	100	100					99.1	97.2		95.3					82.1	94.2		88.1	63.9	80.8		85.7
TWO-WAY ANOVA
Dunnett's multiple comparisons test	Mean Diff,	95,00% CI of diff,	Below threshold?	Summary	Adjusted P Value
19BBε-CAR
Isotype vs. anti-DR5	2.6	-19,87 to 25,07	No	ns	0.7824
Isotype vs. anti-Fas	47.83	37,66 to 58,01	Yes	****	<0,0001
19BBγ-CAR
Isotype vs. anti-DR5	17.1	-17,92 to 52,12	No	ns	0.2425
Isotype vs. anti-Fas	46.49	40,25 to 52,72	Yes	****	<0,0001
19BBδ-CAR
Isotype vs. anti-DR5	20.5	-5,987 to 46,99	No	ns	0.0937
Isotype vs. anti-Fas	38.63	32,73 to 44,52	Yes	****	<0,0001
19BBζ-CAR
Isotype vs. anti-DR5	2.8	-3,138 to 8,738	No	ns	0.1895
Isotype vs. anti-Fas	17.53	4,833 to 30,23	Yes	*	0.0151
