# Supplementary material for: Harnessing CD3 diversity to optimize CAR T cells
Source: Nat Immunol. 2023 Nov 6;24(12):2135–49. doi: 10.1038/s41590-023-01658-z (PMC10681901; doi:10.1038/s41590-023-01658-z)
Supplement: Supplementary file 6 — Raw data and statistical source data from Fig. 3. [file 41590_2023_1658_MOESM6_ESM.xlsx]

## Sheet: Fig_3d
Two-sample t test
	BBd_STIM.BB_STIM	BBe_STIM.BB_STIM	BBg_STIM.BB_STIM	BBz_STIM.BB_STIM
OXPHOS	0.0617873	1e-05	0.171464	1e-05
Tc exhaustion	0.0667473	0.0636067	0.107409	0.00790021
Th1	0.143733	0.150055	0.175361	0.490759
NFAT	0.175377	0.0599397	0.270423	0.148264
TCR signalling	0.218056	0.0704028	0.204072	0.00120042
cytokines.full	0.000705476	0.143771	0.000787518	0.0649206
MAPK PI3K sig	0.00449179	0.113739	0.0156928	0.203313
cytokines.short	0.0061545	0.0452364	0.00808348	0.415486
NFKB	0.00884827	0.0134622	0.00270118	0.200745
Chemokine signaling	0.0132846	0.000478777	0.0111569	0.00858878
Activation markers	0.405411	0.018299	0.485888	0.0587087
Glycolisis	0.394414	0.0336405	0.397912	0.00954558
Th2	0.268303	0.0569638	0.29177	0.00307608
Cell-cell interaction	0.440519	0.00977278	0.391027	0.00287497
Tc migration	0.0373735	0.100494	0.133335	0.0196672
Tregs	0.257724	0.0914798	0.108409	0.145554
Persistence	0.41649	0.427658	0.478314	0.160048

## Sheet: Fig_3g
Two-sample t test
	BBz.BBe	BBg.BBd	BBz_STIM.BBe_STIM	BBg_STIM.BBd_STIM
Cell-cell interaction	0.091252	0.223059	0.0925879	0.140314
Th1	0.248452	0.333128	0.128419	0.478449
NFKB	0.322453	0.426867	0.0551151	0.267679
Tc migration	0.335943	0.299647	0.133109	0.179891
NFAT	0.366893	0.497071	0.257763	0.367706
Glycolisis	0.0220491	0.49046	0.330183	0.345211
Activation markers	0.0333861	0.070577	0.494442	0.47941
OXPHOS	0.0520818	0.22721	0.0190647	0.0327098
Activation	0.128032	0.300567	0.204231	0.388418
TCR signalling	0.148036	0.443858	0.0233553	0.447732
Cytotoxicity	0.378001	0.248329	0.349708	0.297784
cytokines.full	0.327477	0.169716	0.00361924	0.274691
Th2	0.472972	0.174728	0.0181021	0.283339
Th9	0.424131	0.308424	0.0292538	0.478775
Th17	0.345752	0.373153	0.00205936	0.153759
MAPK PI3K sig	0.486104	0.448752	0.0023687	0.0515136
Persistence	0.465027	0.338442	0.04289	0.499069
Tregs	0.41263	0.495205	0.389774	0.0947105
Co.stimulatory molecules	0.301492	0.411355	0.20439	0.153649
Chemokine signaling	0.427627	0.493072	0.121755	0.241112
