# Supplementary material for: Harnessing CD3 diversity to optimize CAR T cells
Source: Nat Immunol. 2023 Nov 6;24(12):2135–49. doi: 10.1038/s41590-023-01658-z (PMC10681901; doi:10.1038/s41590-023-01658-z)
Supplement: Supplementary file 7 — Raw data and statistical source data from Fig. 4. [file 41590_2023_1658_MOESM7_ESM.xlsx]

## Sheet: Fig_4b
PD-1			CD38			Tim-3			FOXO-1			TCF-1			TOX			CD71			FES
Non-challenged	Re-challenged		Non-challenged	Re-challenged		Non-challenged	Re-challenged		Non-challenged	Re-challenged		Non-challenged	Re-challenged		Non-challenged	Re-challenged		Non-challenged	Re-challenged		Non-challenged	Re-challenged
4.56	12.5		12.3	70.2		12.3	70.2		5.22	18.4		38.4	13.3		4.83	36		2.87	13.7		-2234.47	-1229.86
4.55	7.88		36.2	68.6		36.2	68.6		5.07	10.2		25.3	11		4.46	36.8		2.18	28.5		-1420.09	-1554.33
8.44	7.65		4.85	39.1		4.85	39.1		1.78	5.12		6.5	6.55		1.6	8.65		2.36	27.6		-2787.07	-1038.33
3.83	27.1		11	65.8		11	65.8		7.17	13.9		23.1	14.4		2.69	20.5		2.14	17.9		-2031	-654.975
3.09	24.8		15.7	79.4		15.7	79.4		3.28	5.72		29	2.92		3.83	35.2		1.74	25.5		-3495.84	-1923.26
4.76	25.1		2.64	47.3		2.64	47.3		1.39	4.33		9.33	3.95		1.62	7.64		0.98	13.2		-4139.48	-332.672
4.28	8.05		10.6	63		10.6	63		3.68	15.4		28.2	9.47		4.59	30.3		3.49	17.7		-4438.74	-1314.99
3.14	6.69		15.5	73.2		15.5	73.2		4.08	7.11		29.5	7.04		3.85	40.9		1.78	36.7		-4580.8	-1077.22
5.6	5.11		3.22	32.7		3.22	32.7		1.99	5.11		7.95	4.5		1.98	10.1		1.68	33.5		-2715.6	-3628.32
4.23	26.6		9.1	41.5		9.1	41.5		7.11	8.38		31.2	6		4.25	13.7		2.71	42.6		-3598.33	-2005.72
5.2	22.7		17.1	29		17.1	29		4.11	4.1		28.3	2.62		4.99	19		2.91	54.5		-2166.64	-3442.93
3.58	14.9		4.92	24.6		4.92	24.6		2.8	2.71		10.4	1.49		0.85	2.93		3.34	32		-3483.41	-1210.8
Table Analyzed	%PD-1		Table Analyzed	%CD38		Table Analyzed	%Tim-3		Table Analyzed	%FOXO-1		Table Analyzed	%TCF-1		Table Analyzed	%TOX		Table Analyzed	%CD71		Table Analyzed	FES
Column B	Re-challenged		Column B	Re-challenged		Column B	Re-challenged		Column B	Re-challenged		Column B	Re-challenged		Column B	Re-challenged		Column B	Re-challenged		Column B	Re-challenged
vs.	vs,		vs.	vs,		vs.	vs,		vs.	vs,		vs.	vs,		vs.	vs,		vs.	vs,		vs.	vs,
Column A	Non-challenged		Column A	Non-challenged		Column A	Non-challenged		Column A	Non-challenged		Column A	Non-challenged		Column A	Non-challenged		Column A	Non-challenged		Column A	Non-challenged
Wilcoxon matched-pairs signed rank test			Wilcoxon matched-pairs signed rank test			Wilcoxon matched-pairs signed rank test			Wilcoxon matched-pairs signed rank test			Wilcoxon matched-pairs signed rank test			Wilcoxon matched-pairs signed rank test			Wilcoxon matched-pairs signed rank test			Wilcoxon matched-pairs signed rank test
P value	0.0024		P value	0.0005		P value	0.0005		P value	0.0024		P value	0.001		P value	0.0005		P value	0.0005		P value	0.0093
Exact or approximate P value?	Exact		Exact or approximate P value?	Exact		Exact or approximate P value?	Exact		Exact or approximate P value?	Exact		Exact or approximate P value?	Exact		Exact or approximate P value?	Exact		Exact or approximate P value?	Exact		Exact or approximate P value?	Exact
P value summary	**		P value summary	***		P value summary	***		P value summary	**		P value summary	***		P value summary	***		P value summary	***		P value summary	**
Significantly different (P < 0.05)?	Yes		Significantly different (P < 0.05)?	Yes		Significantly different (P < 0.05)?	Yes		Significantly different (P < 0.05)?	Yes		Significantly different (P < 0.05)?	Yes		Significantly different (P < 0.05)?	Yes		Significantly different (P < 0.05)?	Yes		Significantly different (P < 0.05)?	Yes
One- or two-tailed P value?	Two-tailed		One- or two-tailed P value?	Two-tailed		One- or two-tailed P value?	Two-tailed		One- or two-tailed P value?	Two-tailed		One- or two-tailed P value?	Two-tailed		One- or two-tailed P value?	Two-tailed		One- or two-tailed P value?	Two-tailed		One- or two-tailed P value?	Two-tailed

## Sheet: Fig_4c
TNFa			INFg			IL-2			XCL-1			IL-10			CCL3/4
Non-challenged	Re-challenged		Non-challenged	Re-challenged		Non-challenged	Re-challenged		Non-challenged	Re-challenged		Non-challenged	Re-challenged		Non-challenged	Re-challenged
34.8	15.8		8.7	1.84		7.75	3.54		56.9	17.3		4.04	4.97		70.2	74.9
20.4	23		3.86	2.7		4.42	2.99		37.5	23.1		3.51	5.1		72.9	70.3
49.1	13.1		16.1	1.56		6.25	3.44		56	14.3		4.58	5.91		76.8	74.7
30.6	9.75		8.6	3.14		8.34	5.94		56.4	15.6		4.41	6.13		75	63.9
48.8	24.6		2.83	2.27		5.37	2.86		49.6	12.2		3.81	5.95		71.3	84.8
59.8	7.52		4.55	2.14		5.95	1.41		52	12.3		3.44	9.56		70.7	73.6
57.2	16.3		3.12	2.11		5.66	3.9		54.6	12.3		3.97	8.35		77.9	85.5
59.1	14		5.9	1.9		6.4	2.9		59.8	8.37		3.61	7.51		81.8	78.4
50.1	51.8		11.1	2.95		2.68	1.31		32.9	11.9		3.17	7.47		74.4	79.1
67.4	30.4		18.8	4.21		2.5	1.58		49.2	9.76		2.53	4.54		75.5	82
52.4	46		19.5	3.32		2.04	1.75		51.1	11.8		3.36	8		74.2	85.2
51	22.9		8.85	3.83		6.2	1.14		46.4	9.22		3.12	3.98		80.3	71.9
Table Analyzed	%TNFa		Table Analyzed	%INFg		Table Analyzed	%IL2		Table Analyzed	%XCL-1		Table Analyzed	%IL-10		Table Analyzed	%CCL3/4
Column B	Re-challenged		Column B	Re-challenged		Column B	Re-challenged		Column B	Re-challenged		Column B	Re-challenged		Column B	Re-challenged
vs.	vs,		vs.	vs,		vs.	vs,		vs.	vs,		vs.	vs,		vs.	vs,
Column A	Non-challenged		Column A	Non-challenged		Column A	Non-challenged		Column A	Non-challenged		Column A	Non-challenged		Column A	Non-challenged
Wilcoxon matched-pairs signed rank test			Wilcoxon matched-pairs signed rank test			Wilcoxon matched-pairs signed rank test			Wilcoxon matched-pairs signed rank test			Wilcoxon matched-pairs signed rank test			Wilcoxon matched-pairs signed rank test
P value	0.0024		P value	0.0005		P value	0.0005		P value	0.0005		P value	0.0005		P value	0.3687
Exact or approximate P value?	Exact		Exact or approximate P value?	Exact		Exact or approximate P value?	Exact		Exact or approximate P value?	Exact		Exact or approximate P value?	Exact		Exact or approximate P value?	Exact
P value summary	**		P value summary	***		P value summary	***		P value summary	***		P value summary	***		P value summary	ns
Significantly different (P < 0.05)?	Yes		Significantly different (P < 0.05)?	Yes		Significantly different (P < 0.05)?	Yes		Significantly different (P < 0.05)?	Yes		Significantly different (P < 0.05)?	Yes		Significantly different (P < 0.05)?	No
One- or two-tailed P value?	Two-tailed		One- or two-tailed P value?	Two-tailed		One- or two-tailed P value?	Two-tailed		One- or two-tailed P value?	Two-tailed		One- or two-tailed P value?	Two-tailed		One- or two-tailed P value?	Two-tailed

## Sheet: Fig_4d
	Re-challenge												Non-challenged
Marker	BBd			Bbe			BBg			BBz			BBd			Bbe			BBg			BBz
CCL3_4	57.7	76.6	73.8	59.8	73.6	71.3	62.5	79.8	78	63.9	69	71.9	48.9	53.6	48.7	45.8	58	52.2	51.9	58.9	54.8	55.8	62.3	58.2
IL10	7.78	8.82	11	7.91	14.1	7.09	9.03	12.2	11.3	8.82	10.4	6.3	6.68	6.23	5.54	5.8	6.02	4.61	7.22	6.66	5.79	7.31	6.01	5.34
IL2	0.94	0.3	0.26	1.64	0.39	0.32	1.04	0.34	0.43	2.11	1.22	0.48	5.75	2.21	0.74	1.41	4.99	2.5	4.31	2.99	1.79	5.95	3.78	4.13
TNF	6.21	10.8	15.1	12.2	2.55	20.4	6.87	8.54	10.7	4.32	7.47	14.5	14.5	32.7	19.4	5.77	36.3	26.6	16.9	32.1	27.4	17.9	34.4	24.1
XCL1	10.7	2.73	2.63	14.9	0.99	1.69	8.2	1.62	1.87	5.83	0.62	0.74	19	18.1	5.09	10.9	19	11.2	18.4	19.4	10.9	22.6	17.9	9.26
IFNg	0.79	1.36	2.72	1.44	1.38	3.08	1.11	1.78	2.62	1.12	1.45	3.83	6.58	2.39	10.2	2.03	3.82	15.6	12.9	2.82	16.7	6.69	4.54	8.85

## Sheet: Fig_4_e
INFg												TNF-a
		Non-challenged				Re-challenged								Non-challenged				Re-challenged
Mock		-351.23	-411.64	700.605	850.831	-41.746	-69.476	286.499	172.047			Mock		-70.007	-204.2	213.926	224.15	-61.68	-40.903	192.147	143.249
BBε		2003.13	1303.94	1498.91	1296.06	125.095	120.704	176.643	96.3226			BBε		2066.61	1273.27	1216.44	1516.33	157.363	169.005	155.326	119.534
BBγ		1385.67	938.922	879.589	799.245	176.054	249.413	297.273	100.967			BBγ		511.742	323.174	281.678	305.993	188.653	219.805	173.808	113.57
BBδ		1341.84	926.115	927.399	809.89	168.982	192.292	412.043	108.107			BBδ		420.012	318.63	318.124	253.727	63.5375	189.963	161.147	129.427
BBζ		1769.62	2526.11	2541.13	2408.5	385.478	270.016	741.487	192.292			BBζ		3929.98	2963.52	3406.91	3283.03	296.695	345.94	602.651	216.02
Šídák's multiple comparisons test	Mean Diff,	95,00% CI of diff,	Below threshold?	Summary	Adjusted P Value							Šídák's multiple comparisons test	Mean Diff,	95,00% CI of diff,	Below threshold?	Summary	Adjusted P Value
Non-challenged - Re-challenged												Non-challenged - Re-challenged
Mock	110.3	-437,8 to 658,5	No	ns	0.9841							Mock	-17.24	-422,9 to 388,4	No	ns	>0,9999
BBε	1396	847,7 to 1944	Yes	****	<0,0001							BBε	1368	962,2 to 1774	Yes	****	<0,0001
BBγ	794.9	246,8 to 1343	Yes	**	0.0034							BBγ	181.7	-224,0 to 587,4	No	ns	0.6888
BBδ	781	232,8 to 1329	Yes	**	0.004							BBδ	191.6	-214,1 to 597,3	No	ns	0.642
BBζ	1914	1366 to 2462	Yes	****	<0,0001							BBζ	3031	2625 to 3436	Yes	****	<0,0001
IL-2												GM-CSF
		Non-challenged				Re-challenged								Non-challenged				Re-challenged
Mock		131.482	91.4929	141.169	160.133	13.8034	14.3558	48.6042	45.1488			Mock		35.757	-11.069	224.153	253.504	260.895	264.077	14.4014	-18.994
BBε		1988.86	2466.92	1895.55	1993.69	72.7915	55.7342	57.4942	63.5157			BBε		449.29	633.038	351.489	484.187	282.274	258.002	245.55	268.413
BBγ		458.429	224.461	286.752	189.276	65.064	44.3688	34.3895	85.465			BBγ		325.909	318.732	267.624	277.597	266.679	263.498	288.62	300.721
BBδ		582.25	333.615	313.75	311.249	37.1813	40.2046	29.8956	35.2509			BBδ		368.837	332.738	266.592	299.904	272.458	270.436	268.702	271.591
BBζ		3238.27	3434.02	3433.8	3350.39	123.532	201.862	230.084	50.447			BBζ		1688.71	2466.11	1451.4	1962	729.592	300.721	400.594	392.626
TWO-WAY ANOVA
Šídák's multiple comparisons test	Mean Diff,	95,00% CI of diff,	Below threshold?	Summary	Adjusted P Value							Šídák's multiple comparisons test	Mean Diff,	95,00% CI of diff,	Below threshold?	Summary	Adjusted P Value
Non-challenged - Re-challenged												Non-challenged - Re-challenged
Mock	100.6	-114,0 to 315,2	No	ns	0.6489							Mock	-4.508	-423,5 to 414,5	No	ns	>0,9999
BBε	2024	1809 to 2238	Yes	****	<0,0001							BBε	215.9	-203,1 to 635,0	No	ns	0.5588
BBγ	232.4	17,81 to 447,0	Yes	*	0.0307							BBγ	17.59	-401,5 to 436,6	No	ns	>0,9999
BBδ	349.6	135,0 to 564,2	Yes	**	0.0012							BBδ	46.22	-372,8 to 465,3	No	ns	0.999
BBζ	3213	2998 to 3427	Yes	****	<0,0001							BBζ	1436	1017 to 1855	Yes	****	<0,0001

## Sheet: Fig_4_f
Mock	BBε	BBγ	BBδ	BBζ
1.33333e-06	0.556917	22.6668	50.9251	6.68402
8.45209	20.8196	41.1446	51.8791	30.7928
6.66111	35.0849	61.7824	47.916	15.391
9.07823	-1.39311		45.8874	4.88729
-0.91355	50.2475	24.6867	71.0239	43.5719
One-way ANOVA
Dunnett's multiple comparisons test	Mean Diff,	95,00% CI of diff,	Below threshold?	Summary	Adjusted P Value
Mock vs. BBε	-16.41	-42,53 to 9,713	No	ns	0.3062
Mock vs. BBγ	-32.91	-60,62 to -5,210	Yes	*	0.0174
Mock vs. BBδ	-48.87	-74,99 to -22,75	Yes	***	0.0003
Mock vs. BBζ	-15.61	-41,73 to 10,51	No	ns	0.3466
