# Supplementary material for: Harnessing CD3 diversity to optimize CAR T cells
Source: Nat Immunol. 2023 Nov 6;24(12):2135–49. doi: 10.1038/s41590-023-01658-z (PMC10681901; doi:10.1038/s41590-023-01658-z)
Supplement: Supplementary file 8 — Raw data and statistical source data from Fig. 5. [file 41590_2023_1658_MOESM8_ESM.xlsx]

## Sheet: Fig_5b
BBδ	BBε	BBγ	BBζ
13.3	14.4	9.47	6
11	2.92	7.04	2.62
6.55	3.95	4.5	1.49
One-way ANOVA
Dunnett's multiple comparisons test	Mean Diff,	95,00% CI of diff,	Below threshold?	Summary	Adjusted P Value
BBζ vs. BBδ	-6.913	-12,77 to -1,059	Yes	*	0.0255
BBζ vs. BBε	-3.72	-9,575 to 2,135	No	ns	0.2116
BBζ vs. BBγ	-3.633	-9,488 to 2,221	No	ns	0.2243

## Sheet: Fig_5c
BBζ	BBε	BBγ	BBδ
24.9	27.3	72.2	69.3
23.6	26.8	68.7	61.8
20.2	19.3	54	50.9
One-way ANOVA
Dunnett's multiple comparisons test	Mean Diff,	95,00% CI of diff,	Below threshold?	Summary	Adjusted P Value
BBζ vs. BBε	-1.567	-9,177 to 6,044	No	ns	0.5726
BBζ vs. BBγ	-42.07	-67,43 to -16,70	Yes	*	0.0187
BBζ vs. BBδ	-37.77	-61,79 to -13,74	Yes	*	0.0208

## Sheet: Fig_5e
file	construct	donor	Cluster01	Cluster02	Cluster03	Cluster04	Cluster05	Cluster06	Cluster07	Cluster08	Cluster09
20220312_AES_AGMinguet_CARTCellPanel_18-P2-Bbd_CD45+CD3+Flag+.fcs	BBd	donor18	26.1	5.69	4.59	6.95	21	1.61	6.23	24.5	3.34
20220312_AES_AGMinguet_CARTCellPanel_18-P2-Bbe_CD45+CD3+Flag+.fcs	Bbe	donor18	26.6	9.35	4.02	24	10.9	1.98	8.27	11.2	3.73
20220312_AES_AGMinguet_CARTCellPanel_18-P2-Bbg_CD45+CD3+Flag+.fcs	BBg	donor18	15	6.81	6.38	4.39	28.5	2.04	9.73	21	6.1
20220312_AES_AGMinguet_CARTCellPanel_18-P2-Bbz_CD45+CD3+Flag+.fcs	BBz	donor18	9.25	18.5	23.8	13.8	14.5	2.57	7.14	5.62	4.82
20220312_AES_AGMinguet_CARTCellPanel_19-P2-Bbd_CD45+CD3+Flag+.fcs	BBd	donor19	13.7	5.2	6.74	3.52	19.6	0.93	6.82	19.9	23.6
20220312_AES_AGMinguet_CARTCellPanel_19-P2-Bbe_CD45+CD3+Flag+.fcs	Bbe	donor19	4.14	2.74	3.75	18.7	9.78	0.555	8.5	19.2	32.6
20220312_AES_AGMinguet_CARTCellPanel_19-P2-Bbg_CD45+CD3+Flag+.fcs	BBg	donor19	8.58	4.6	5.08	3.45	18.2	0.635	6.79	23.2	29.5
20220312_AES_AGMinguet_CARTCellPanel_19-P2-Bbz_CD45+CD3+Flag+.fcs	BBz	donor19	0.779	14.1	37.5	6.12	13.8	0.743	4.79	3.07	19.1
20220312_AES_AGMinguet_CARTCellPanel_54-P2-Bbd_CD45+CD3+Flag+.fcs	BBd	donor54	9.71	6.62	12.4	3.79	8.39	12.6	29.2	15.7	1.63
20220312_AES_AGMinguet_CARTCellPanel_54-P2-Bbe_CD45+CD3+Flag+.fcs	Bbe	donor54	2.86	7.67	6.08	23.4	5.17	8.9	31	13	1.91
20220312_AES_AGMinguet_CARTCellPanel_54-P2-Bbg_CD45+CD3+Flag+.fcs	BBg	donor54	6.95	8.27	20.1	2.17	14.6	11.9	22.1	11.3	2.58
20220312_AES_AGMinguet_CARTCellPanel_54-P2-Bbz_CD45+CD3+Flag+.fcs	BBz	donor54	1.14	17.3	36.8	8.04	7.75	6.83	16.5	4.12	1.56

## Sheet: Fig_5f
% Cluster 1								% Cluster 2								% cluster 3
BBγ	BBδ	BBε	BBζ					BBγ	BBδ	BBε	BBζ					BBγ	BBδ	BBε	BBζ
15	26.1	26.6	9.25					6.81	5.69	9.35	18.5					6.38	4.59	4.02	23.8
8.58	13.7	4.14	0.779					4.6	5.2	2.74	14.1					5.08	6.74	3.75	37.5
6.95	9.71	2.86	1.14					8.27	6.62	7.67	17.3					20.1	12.4	6.08	36.8
One-way ANOVA
Dunnett's multiple comparisons test	Mean Diff,	95,00% CI of diff,	Below threshold?	Summary	Adjusted P Value			Dunnett's multiple comparisons test	Mean Diff,	95,00% CI of diff,	Below threshold?	Summary	Adjusted P Value			Dunnett's multiple comparisons test	Mean Diff,	95,00% CI of diff,	Below threshold?	Summary	Adjusted P Value
BBζ vs. BBγ	-6.454	-17,33 to 4,426	No	ns	0.2498			BBζ vs. BBγ	10.07	5,102 to 15,04	Yes	*	0.0126			BBζ vs. BBγ	22.18	-8,899 to 53,26	No	ns	0.0939
BBζ vs. BBδ	-12.78	-23,66 to -1,900	Yes	*	0.0261			BBζ vs. BBδ	10.8	3,942 to 17,65	Yes	*	0.0207			BBζ vs. BBδ	24.79	4,533 to 45,05	Yes	*	0.0339
BBζ vs. BBε	-7.477	-18,36 to 3,403	No	ns	0.1721			BBζ vs. BBε	10.05	5,976 to 14,12	Yes	**	0.0086			BBζ vs. BBε	28.08	2,350 to 53,82	Yes	*	0.0423

## Sheet: Fig_5g
Cluster	TCF-1	IRF4	FOXO1	PD1	CD38	CD39	HIF1a	Ki-67	CD27	CCR7	Tbet	CD28	Tim3	Eomes	TOX	TIGIT	2B4	CD45Ra	CTLA-4
cluster1	37.2	1.03	26	5.9	64.3	1.58	11.8	3.75	79.3	5.63	2.38	19.6	11.2	34.1	11.8	0.673	14.5	20	1.75
cluster2	8.55	26.6	10.7	17.4	20.1	8.77	11.6	45.1	5.54	2.35	72	17	14.9	16.5	10.8	1.73	21.2	1.8	2.51
cluster3	1.13	1.58	1.35	3.92	0.00403	2.36	5.89	24.4	0.931	22	2.67	6.94	2.32	0.504	3.9	1.78	5.43	0.785	1.04
cluster4	8.86	23.6	13.4	63.4	80.4	3.01	10.7	19.5	20.6	3.02	15.6	89.4	34.2	3.76	28.6	2.13	2.97	0.459	16.7
cluster5	3.89	1.52	8.95	5.92	53.8	1.65	6.42	16.8	3.28	13	3.18	1.59	5.07	1.48	24.2	0.64	11.8	1.17	1.03
cluster6	1.11	2.33	2.39	25.2	24.9	12.9	5.71	14.5	4.01	1.11	25.2	28.1	19.1	8.4	4.89	94.9	48.6	2.01	3.89
cluster7	3.79	4.97	2.36	6.04	24.8	0.333	5.16	25.5	5.6	1.21	2.24	82.3	12.5	2.32	2.89	1.3	2.89	1.61	4.99
cluster8	6.88	1.41	7.17	3.8	96	0.298	6.85	12.8	19.4	9.61	1.02	89.2	11.6	1.86	37.4	0.59	1.61	0.339	1.7
cluster9	3.27	6.84	8.04	14.5	81.2	82.7	8.77	18.9	7.73	5.24	6.44	53.5	19.4	1.97	40.3	1.42	8.47	0.202	4.04

## Sheet: Fig_5h
Cluster	IL-2+	XCL-1+	CCL3/4+	IL-10+	IFNɣ+	TNFα+	FES
Cluster04	0.0084	0.0124	0.75	0.165	0.0227	0.158	-0.09615
Cluster01	0.0096	0.24	0.58	0.0493	0.0083	0.142	-0.080504
Cluster07	0.0034	0.0078	0.706	0.0905	0.0163	0.132	-0.0770952
Cluster02	0.0112	0.0381	0.875	0.186	0.0521	0.145	-0.064925
Cluster08	0.0029	0.0074	0.659	0.074	0.0085	0.0843	-0.0472503
Cluster05	0.0071	0.0429	0.692	0.0718	0.0129	0.0705	-0.0391672
Cluster06	0.0045	0.0234	0.701	0.0872	0.0691	0.149	-0.0334377
Cluster09	0.0076	0.0114	0.79	0.151	0.0203	0.0647	-0.028519
Cluster03	0.0062	0.0107	0.676	0.0575	0.0115	0.0473	-0.0232544
