# Supplementary material for: Harnessing CD3 diversity to optimize CAR T cells
Source: Nat Immunol. 2023 Nov 6;24(12):2135–49. doi: 10.1038/s41590-023-01658-z (PMC10681901; doi:10.1038/s41590-023-01658-z)
Supplement: Supplementary file 9 — Raw data and statistical source data from Fig. 6. [file 41590_2023_1658_MOESM9_ESM.xlsx]

## Sheet: Fig_6c
BBz				BBg							BBd
Dimer	Monomer			Dimer	Dimer ΔLL	Monomer	Monomer ΔLL				Dimer	Dimer ΔLL	Monomer	Monomer ΔLL
5975	6341			2665	5361	4437	5327				2063	3822	6386	5351
6843	6356			2770	5259	4512	5566				2143	4525	6661	5109
6304	6554			2442	6446	4877					2663	4538	7463
6296	6826			2600	6517	4686					2206	3904	8127
8383	6111			2022	5431	3341					2323	3148	6879
11247	8358			4639	9675	6168	9246				4150	5869	10697	8730
12675	12587			4934	13034	8456	10940				3896	6992	14144	10814
8194	8499			4280	8161	6037	6500				3620	5960	8443	7618
				Paired One-way ANOVA							Paired One-way ANOVA
Paired t test				Holm-Šídák's multiple comparisons test	Mean Diff,	Below threshold?	Summary	Adjusted P Value			Holm-Šídák's multiple comparisons test	Mean Diff,	Below threshold?	Summary	Adjusted P Value
P value	0.2857			Dimer vs. Dimer ΔLL	-4192	Yes	**	0.0014			Dimer vs. Dimer ΔLL	-1962	Yes	***	0.0004
P value summary	ns			Dimer vs. Monomer	-2020	Yes	***	0.0005			Dimer vs. Monomer	-5717	Yes	***	0.0004
Significantly different (P < 0.05)?	No			Dimer vs. Monomer ΔLL	-4222	Yes	*	0.0109			Dimer vs. Monomer ΔLL	-4641	Yes	**	0.0059
One- or two-tailed P value?	Two-tailed			Dimer ΔLL vs. Monomer	2171	Yes	**	0.0082			Dimer ΔLL vs. Monomer	-3755	Yes	**	0.0015
				Dimer ΔLL vs. Monomer ΔLL	-30.3	No	ns	0.9593			Dimer ΔLL vs. Monomer ΔLL	-2680	Yes	*	0.0189
				Monomer vs. Monomer ΔLL	-2202	Yes	*	0.0282			Monomer vs. Monomer ΔLL	1076	No	ns	0.0981

## Sheet: Fig_6d
BBz				BBg							BBd
Dimer	Monomer			Dimer	Dimer ΔLL	Monomer	Monomer ΔLL				Dimer	Dimer ΔLL	Monomer	Monomer ΔLL
93.4	91.1			18.7	46.9	36.5	40.8				19.2	55.1	36.9	34.8
95.5	96			30.4	50.4	32.2	32.7				40.3	70.1	30.1	34.1
95.9	96.3			41.8	60.6	54.3	40.6				51.6	65.9	53.3	55.8
83.9	84.5			31.5	52.4	35.1	36				25.1	59.9	35.1	36.1
94.1	82.9			48.9	60.3	53.1	48.6				50.1	75.5	54.2	49.4
				16.6	41.2	26.8					22.1	52.4	28.5
				8.5	25.4	19.6					10.7	38.3	20.5
				38.1	66.6	34.5					38.2	56.4	34
				Paired One-way ANOVA							Paired One-way ANOVA
Paired t test				Holm-Šídák's multiple comparisons test	Mean Diff,	Below threshold?	Summary	Adjusted P Value			Holm-Šídák's multiple comparisons test	Mean Diff,	Below threshold?	Summary	Adjusted P Value
P value	0.3493			Dimer vs. Dimer ΔLL	-21.16	Yes	****	<0,0001			Dimer vs. Dimer ΔLL	-27.04	Yes	****	<0,0001
P value summary	ns			Monomer vs. Monomer ΔLL	-3.227	No	ns	0.4464			Monomer vs. Monomer ΔLL	-5.465	No	ns	0.231
Significantly different (P < 0.05)?	No			Dimer vs. Monomer	-7.2	No	ns	0.0528			Dimer vs. Monomer	-4.413	No	ns	0.231
One- or two-tailed P value?	Two-tailed			Dimer ΔLL vs. Monomer ΔLL	10.74	No	ns	0.0528			Dimer ΔLL vs. Monomer ΔLL	17.16	No	ns	0.0629

## Sheet: Fig_6e
BBz
	unstimulated				stimulated
Dimer	606	695	323	323	2091	2225	895	1346
Monomer	614	634	295	351	1711	1812	814	1288
Two-way ANOVA
Holm-Šídák's multiple comparisons test	Mean Diff,	Below threshold?	Summary	Adjusted P Value
Dimer:unstimulated vs. Dimer:stimulated	-1153	Yes	**	0.0019
Dimer:unstimulated vs. Monomer:unstimulated	13.25	No	ns	0.8438
Dimer:stimulated vs. Monomer:stimulated	233	No	ns	0.0641
Monomer:unstimulated vs. Monomer:stimulated	-932.8	Yes	**	0.0025
BBg
	unstimulated				stimulated
Dimer	490	511	264	288	639	697	364	428
Monomer	518	655	265	332	692	875	367	533
Dimer+ΔLL	513	605	265	337	960	970	435	556
Monomer+ΔLL	495	531	255	350	664	755	389	503
Two-way ANOVA
Holm-Šídák's multiple comparisons test	Mean Diff,	Below threshold?	Summary	Adjusted P Value
Dimer:unstimulated vs. Dimer:stimulated	-143.8	Yes	**	0.0088
Dimer:stimulated vs. Monomer:unstimulated	89.5	No	ns	0.1006
Dimer:stimulated vs. Dimer+ΔLL:stimulated	-198.3	Yes	**	0.0012
Monomer:unstimulated vs. Monomer:stimulated	-174.3	Yes	**	0.0028
Monomer:stimulated vs. Monomer+ΔLL:stimulated	39	No	ns	0.6676
Dimer+ΔLL:unstimulated vs. Dimer+ΔLL:stimulated	-300.3	Yes	****	<0,0001
Dimer+ΔLL:stimulated vs. Monomer+ΔLL:stimulated	152.5	Yes	**	0.0066
Monomer+ΔLL:unstimulated vs. Monomer+ΔLL:stimulated	-170	Yes	**	0.0032
BBd
	unstimulated				stimulated
Dimer	484	522	248	306	804	874	335	481
Monomer	531	658	277	351	698	821	401	500
Dimer+ΔLL	525	648	280	359	900	1024	487	618
Monomer+ΔLL	547	578	275	338	725	839	407	520
Two-way ANOVA
Holm-Šídák's multiple comparisons test	Mean Diff,	Below threshold?	Summary	Adjusted P Value
Dimer:unstimulated vs. Dimer:stimulated	-233.5	Yes	***	0.0001
Dimer:stimulated vs. Monomer:stimulated	18.5	No	ns	0.9719
Dimer:stimulated vs. Dimer+L131A:stimulated	-133.8	Yes	**	0.0048
Monomer:unstimulated vs. Monomer:stimulated	-150.8	Yes	**	0.0025
Monomer:stimulated vs. Monomer+L131A:stimulated	-17.75	No	ns	0.9719
Dimer+L131A:unstimulated vs. Dimer+L131A:stimulated	-304.3	Yes	****	<0,0001
Dimer+L131A:stimulated vs. Monomer+L131A:stimulated	134.5	Yes	**	0.0048
Monomer+L131A:unstimulated vs. Monomer+L131A:stimulated	-188.3	Yes	***	0.0007

## Sheet: Fig_6f
CD25											CD69											4-1BB
BBz											BBz											BBZ
	unstimulated				stimulated							unstimulated				stimulated							unstimulated				stimulated
Dimer	39.1	26.6	28.8	13.6	96.3	95.3	93.4	96.9			Dimer	6.13	8.49	12.7	8.22	93.2	96.5	83.5	96.7			Dimer	1.62	2.22	2.23	1.82	38.8	50.7	28.2	38.6
Monomer	19.1	6.27	26.7	13.4	90.6	86.9	95.2	95.4			Monomer	9.55	8.02	10.4	9.39	92.7	95.8	86.2	95.5			Monomer	2.75	3.06	3.84	3.11	36.8	47	31.6	37.9
TWO-WAY ANOVA											TWO-WAY ANOVA											TWO WAY ANOVA
Holm-Šídák's multiple comparisons test	Mean Diff,	Below threshold?	Summary	Adjusted P Value							Holm-Šídák's multiple comparisons test	Mean Diff,	Below threshold?	Summary	Adjusted P Value							Holm-Šídák's multiple comparisons test	Mean Diff,	Below threshold?	Summary	Adjusted P Value
Dimer:unstimulated vs. Dimer:stimulated	-68.45	Yes	***	0.0005							Dimer:unstimulated vs. Dimer:stimulated	-83.59	Yes	****	<0,0001							Dimer:unstimulated vs. Dimer:stimulated	-37.1	Yes	***	0.0002
Dimer:unstimulated vs. Monomer:unstimulated	10.66	Yes	*	0.0492							Dimer:unstimulated vs. Monomer:unstimulated	-0.455	No	ns	0.9437							Dimer:unstimulated vs. Monomer:unstimulated	-1.218	No	ns	0.5015
Dimer:unstimulated vs. Monomer:stimulated	-65	Yes	***	0.0005							Dimer:unstimulated vs. Monomer:stimulated	-83.67	Yes	****	<0,0001							Dimer:unstimulated vs. Monomer:stimulated	-36.35	Yes	***	0.0002
Dimer:stimulated vs. Monomer:unstimulated	79.11	Yes	***	0.0004							Dimer:stimulated vs. Monomer:unstimulated	83.13	Yes	****	<0,0001							Dimer:stimulated vs. Monomer:unstimulated	35.89	Yes	***	0.0002
Dimer:stimulated vs. Monomer:stimulated	3.45	No	ns	0.2688							Dimer:stimulated vs. Monomer:stimulated	-0.075	No	ns	0.96							Dimer:stimulated vs. Monomer:stimulated	0.75	No	ns	0.5015
Monomer:unstimulated vs. Monomer:stimulated	-75.66	Yes	***	0.0004							Monomer:unstimulated vs. Monomer:stimulated	-83.21	Yes	****	<0,0001							Monomer:unstimulated vs. Monomer:stimulated	-35.14	Yes	***	0.0002
BBg											BBg											BBg
	unstimulated				stimulated																		unstimulated				stimulated
Dimer	35.6	20.1	21.4	15.1	70.6	53.7	49	52.9				unstimulated				stimulated						Dimer	2.31		1.89	1.61	8.82	8.35	4.76	6.01
Monomer	10.9	5.1	21.9	8.59	46.8	35.6	54.6	56.8			Dimer	6.36	6.51	12.6	8.14	50.4	54.2	42.7	55.4			Monomer	2.41	2	4.14	2.61	11	8.66	8.27	6.64
Dimer+ΔLL	13.2	5.74	31.7	17.5	56.6	45.8	67.8	70.2			Monomer	8.33	6.63	14.7	7.89	58.7	52.5	49.2	60.1			Dimer+ΔLL	3.61	3.81	4.66	3.04	16.4	17	13.2	13.4
Monomer+ΔLL	12.4	4.49	23.1	6.69	51.3	38.9	63.1	59.8			Dimer+ΔLL	9.27	8.44	13.6	6.41	71.1	71.6	61.8	70.9			Monomer+ΔLL	3.39	3.35	3.78	2.85	11.1	12	7.45	7.57
											Monomer+ΔLL	9.16	8.07	8.71	7.35	64.6	61	53	62.8
Holm-Šídák's multiple comparisons test	Mean Diff,	Below threshold?	Summary	Adjusted P Value							Holm-Šídák's multiple comparisons test	Mean Diff,	Below threshold?	Summary	Adjusted P Value							Holm-Šídák's multiple comparisons test	Predicted (LS) mean diff,	Below threshold?	Summary	Adjusted P Value
Dimer:unstimulated vs. Dimer:stimulated	-33.5	Yes	****	<0,0001							Dimer:unstimulated vs. Dimer:stimulated	-42.27	Yes	****	<0,0001							Dimer:unstimulated vs. Dimer:stimulated	-5.148	Yes	**	0.0052
Dimer:unstimulated vs. Monomer:unstimulated	11.43	Yes	***	0.0006							Dimer:unstimulated vs. Monomer:unstimulated	-0.985	No	ns	0.8967							Dimer:unstimulated vs. Monomer:unstimulated	-0.9527	No	ns	0.3216
Dimer:unstimulated vs. Monomer:stimulated	-25.4	Yes	****	<0,0001							Dimer:unstimulated vs. Monomer:stimulated	-46.72	Yes	****	<0,0001							Dimer:unstimulated vs. Monomer:stimulated	-6.805	Yes	****	<0,0001
Dimer:unstimulated vs. Dimer+ΔLL:unstimulated	6.015	Yes	*	0.0327							Dimer:unstimulated vs. Dimer+ΔLL:unstimulated	-1.028	No	ns	0.8967							Dimer:unstimulated vs. Dimer+ΔLL:unstimulated	-1.943	Yes	*	0.0209
Dimer:unstimulated vs. Dimer+ΔLL:stimulated	-37.05	Yes	****	<0,0001							Dimer:unstimulated vs. Dimer+ΔLL:stimulated	-60.45	Yes	****	<0,0001							Dimer:unstimulated vs. Dimer+ΔLL:stimulated	-13.16	Yes	****	<0,0001
Dimer:unstimulated vs. Monomer+ΔLL:unstimulated	11.38	Yes	***	0.0006							Dimer:unstimulated vs. Monomer+ΔLL:unstimulated	0.08	No	ns	0.9965							Dimer:unstimulated vs. Monomer+ΔLL:unstimulated	-1.505	No	ns	0.0709
Dimer:unstimulated vs. Monomer+ΔLL:stimulated	-30.23	Yes	****	<0,0001							Dimer:unstimulated vs. Monomer+ΔLL:stimulated	-51.95	Yes	****	<0,0001							Dimer:unstimulated vs. Monomer+ΔLL:stimulated	-7.693	Yes	****	<0,0001
Dimer:stimulated vs. Monomer:unstimulated	44.93	Yes	****	<0,0001							Dimer:stimulated vs. Monomer:unstimulated	41.29	Yes	****	<0,0001							Dimer:stimulated vs. Monomer:unstimulated	4.195	Yes	*	0.01
Dimer:stimulated vs. Monomer:stimulated	8.1	Yes	**	0.0065							Dimer:stimulated vs. Monomer:stimulated	-4.45	Yes	*	0.0144							Dimer:stimulated vs. Monomer:stimulated	-1.658	Yes	*	0.0313
Dimer:stimulated vs. Dimer+ΔLL:unstimulated	39.52	Yes	****	<0,0001							Dimer:stimulated vs. Dimer+ΔLL:unstimulated	41.24	Yes	****	<0,0001							Dimer:stimulated vs. Dimer+ΔLL:unstimulated	3.205	No	ns	0.0518
Dimer:stimulated vs. Dimer+ΔLL:stimulated	-3.55	No	ns	0.1573							Dimer:stimulated vs. Dimer+ΔLL:stimulated	-18.18	Yes	****	<0,0001							Dimer:stimulated vs. Dimer+ΔLL:stimulated	-8.015	Yes	****	<0,0001
Dimer:stimulated vs. Monomer+ΔLL:unstimulated	44.88	Yes	****	<0,0001							Dimer:stimulated vs. Monomer+ΔLL:unstimulated	42.35	Yes	****	<0,0001							Dimer:stimulated vs. Monomer+ΔLL:unstimulated	3.643	Yes	*	0.0268
Dimer:stimulated vs. Monomer+ΔLL:stimulated	3.275	No	ns	0.1573							Dimer:stimulated vs. Monomer+ΔLL:stimulated	-9.675	Yes	****	<0,0001							Dimer:stimulated vs. Monomer+ΔLL:stimulated	-2.545	Yes	**	0.0014
Monomer:unstimulated vs. Monomer:stimulated	-36.83	Yes	****	<0,0001							Monomer:unstimulated vs. Monomer:stimulated	-45.74	Yes	****	<0,0001							Monomer:unstimulated vs. Monomer:stimulated	-5.853	Yes	**	0.0018
Monomer:unstimulated vs. Dimer+ΔLL:unstimulated	-5.412	Yes	*	0.0499							Monomer:unstimulated vs. Dimer+ΔLL:unstimulated	-0.0425	No	ns	0.9965							Monomer:unstimulated vs. Dimer+ΔLL:unstimulated	-0.99	No	ns	0.278
Monomer:unstimulated vs. Dimer+ΔLL:stimulated	-48.48	Yes	****	<0,0001							Monomer:unstimulated vs. Dimer+ΔLL:stimulated	-59.46	Yes	****	<0,0001							Monomer:unstimulated vs. Dimer+ΔLL:stimulated	-12.21	Yes	****	<0,0001
Monomer:unstimulated vs. Monomer+ΔLL:unstimulated	-0.0475	No	ns	0.9772							Monomer:unstimulated vs. Monomer+ΔLL:unstimulated	1.065	No	ns	0.8967							Monomer:unstimulated vs. Monomer+ΔLL:unstimulated	-0.5525	No	ns	0.4852
Monomer:unstimulated vs. Monomer+ΔLL:stimulated	-41.65	Yes	****	<0,0001							Monomer:unstimulated vs. Monomer+ΔLL:stimulated	-50.96	Yes	****	<0,0001							Monomer:unstimulated vs. Monomer+ΔLL:stimulated	-6.74	Yes	****	<0,0001
Monomer:stimulated vs. Dimer+ΔLL:unstimulated	31.42	Yes	****	<0,0001							Monomer:stimulated vs. Dimer+ΔLL:unstimulated	45.69	Yes	****	<0,0001							Monomer:stimulated vs. Dimer+ΔLL:unstimulated	4.863	Yes	**	0.0028
Monomer:stimulated vs. Dimer+ΔLL:stimulated	-11.65	Yes	***	0.0006							Monomer:stimulated vs. Dimer+ΔLL:stimulated	-13.73	Yes	****	<0,0001							Monomer:stimulated vs. Dimer+ΔLL:stimulated	-6.357	Yes	****	<0,0001
Monomer:stimulated vs. Monomer+ΔLL:unstimulated	36.78	Yes	****	<0,0001							Monomer:stimulated vs. Monomer+ΔLL:unstimulated	46.8	Yes	****	<0,0001							Monomer:stimulated vs. Monomer+ΔLL:unstimulated	5.3	Yes	**	0.0014
Monomer:stimulated vs. Monomer+ΔLL:stimulated	-4.825	No	ns	0.0596							Monomer:stimulated vs. Monomer+ΔLL:stimulated	-5.225	Yes	**	0.0057							Monomer:stimulated vs. Monomer+ΔLL:stimulated	-0.8875	No	ns	0.3216
Dimer+ΔLL:unstimulated vs. Dimer+ΔLL:stimulated	-43.07	Yes	****	<0,0001							Dimer+ΔLL:unstimulated vs. Dimer+ΔLL:stimulated	-59.42	Yes	****	<0,0001							Dimer+ΔLL:unstimulated vs. Dimer+ΔLL:stimulated	-11.22	Yes	****	<0,0001
Dimer+ΔLL:unstimulated vs. Monomer+ΔLL:unstimulated	5.365	Yes	*	0.0499							Dimer+ΔLL:unstimulated vs. Monomer+ΔLL:unstimulated	1.108	No	ns	0.8967							Dimer+ΔLL:unstimulated vs. Monomer+ΔLL:unstimulated	0.4375	No	ns	0.4852
Dimer+ΔLL:unstimulated vs. Monomer+ΔLL:stimulated	-36.24	Yes	****	<0,0001							Dimer+ΔLL:unstimulated vs. Monomer+ΔLL:stimulated	-50.92	Yes	****	<0,0001							Dimer+ΔLL:unstimulated vs. Monomer+ΔLL:stimulated	-5.75	Yes	***	0.0006
Dimer+ΔLL:stimulated vs. Monomer+ΔLL:unstimulated	48.43	Yes	****	<0,0001							Dimer+ΔLL:stimulated vs. Monomer+ΔLL:unstimulated	60.53	Yes	****	<0,0001							Dimer+ΔLL:stimulated vs. Monomer+ΔLL:unstimulated	11.66	Yes	****	<0,0001
Dimer+ΔLL:stimulated vs. Monomer+ΔLL:stimulated	6.825	Yes	*	0.0176							Dimer+ΔLL:stimulated vs. Monomer+ΔLL:stimulated	8.5	Yes	***	0.0002							Dimer+ΔLL:stimulated vs. Monomer+ΔLL:stimulated	5.47	Yes	****	<0,0001
Monomer+ΔLL:unstimulated vs. Monomer+ΔLL:stimulated	-41.61	Yes	****	<0,0001							Monomer+ΔLL:unstimulated vs. Monomer+ΔLL:stimulated	-52.03	Yes	****	<0,0001							Monomer+ΔLL:unstimulated vs. Monomer+ΔLL:stimulated	-6.188	Yes	**	0.0014
BBd											BBd											BBd
	unstimulated				stimulated							unstimulated				stimulated							unstimulated				stimulated
Dimer	38	31.2	26.4	18	72.5	59.5	53.2	54.2			Dimer	6.84	7.35	13.4	8.75	54.3	56.3	38.3	53.1			Dimer	2.21	2.67	2.67	1.8	9.77	9.21	4.84	6.32
Monomer	12.9	4.72	26	10.4	51.1	37	59.9	57.6			Monomer	8.64	7.25	15.8	8.25	63.2	60.7	51.2	61.6			Monomer	2.56	3	3.89	2.76	11.3	10.4	8.03	7.11
Dimer+L131A	14.4	5.93	32.1	17.8	66.7	53.3	70.8	72.2			Dimer+ΔLL	9.78	9.59	14.3	8.03	79.8	80.6	67.8	74			Dimer+ΔLL	3.55	9.6	4.99	2.7	20.5	20.2	14.6	15.6
Monomer+L131A	12.2	5.99	31.1	15.6	57	37.8	65.3	63.5			Monomer+ΔLL	8.62	9.04	14.3	6.73	65.2	60.2	52.8	65.8			Monomer+ΔLL	3.65	4.03	5.26	3.25	12.4	12.2	9.5	8.48
Holm-Šídák's multiple comparisons test	Mean Diff,	Below threshold?	Summary	Adjusted P Value							Holm-Šídák's multiple comparisons test	Mean Diff,	Below threshold?	Summary	Adjusted P Value							Holm-Šídák's multiple comparisons test	Mean Diff,	Below threshold?	Summary	Adjusted P Value
Dimer:unstimulated vs. Dimer:stimulated	-31.45	Yes	****	<0,0001							Dimer:unstimulated vs. Dimer:stimulated	-41.42	Yes	****	<0,0001							Dimer:unstimulated vs. Dimer:stimulated	-5.198	Yes	***	0.0003
Dimer:unstimulated vs. Monomer:unstimulated	14.9	Yes	****	<0,0001							Dimer:unstimulated vs. Monomer:unstimulated	-0.9	No	ns	0.9793							Dimer:unstimulated vs. Monomer:unstimulated	-0.715	No	ns	0.2959
Dimer:unstimulated vs. Monomer:stimulated	-23	Yes	****	<0,0001							Dimer:unstimulated vs. Monomer:stimulated	-50.09	Yes	****	<0,0001							Dimer:unstimulated vs. Monomer:stimulated	-6.873	Yes	****	<0,0001
Dimer:unstimulated vs. Dimer+ΔLL:unstimulated	10.84	Yes	***	0.0003							Dimer:unstimulated vs. Dimer+ΔLL:unstimulated	-1.34	No	ns	0.9358							Dimer:unstimulated vs. Dimer+ΔLL:unstimulated	-2.873	Yes	*	0.0141
Dimer:unstimulated vs. Dimer+ΔLL:stimulated	-37.35	Yes	****	<0,0001							Dimer:unstimulated vs. Dimer+ΔLL:stimulated	-66.47	Yes	****	<0,0001							Dimer:unstimulated vs. Dimer+ΔLL:stimulated	-15.39	Yes	****	<0,0001
Dimer:unstimulated vs. Monomer+ΔLL:unstimulated	12.18	Yes	***	0.0001							Dimer:unstimulated vs. Monomer+ΔLL:unstimulated	-0.5875	No	ns	0.9793							Dimer:unstimulated vs. Monomer+ΔLL:unstimulated	-1.71	No	ns	0.1478
Dimer:unstimulated vs. Monomer+ΔLL:stimulated	-27.5	Yes	****	<0,0001							Dimer:unstimulated vs. Monomer+ΔLL:stimulated	-51.92	Yes	****	<0,0001							Dimer:unstimulated vs. Monomer+ΔLL:stimulated	-8.308	Yes	****	<0,0001
Dimer:stimulated vs. Monomer:unstimulated	46.35	Yes	****	<0,0001							Dimer:stimulated vs. Monomer:unstimulated	40.52	Yes	****	<0,0001							Dimer:stimulated vs. Monomer:unstimulated	4.483	Yes	***	0.0009
Dimer:stimulated vs. Monomer:stimulated	8.45	Yes	**	0.0014							Dimer:stimulated vs. Monomer:stimulated	-8.675	Yes	**	0.0014							Dimer:stimulated vs. Monomer:stimulated	-1.675	No	ns	0.1478
Dimer:stimulated vs. Dimer+ΔLL:unstimulated	42.29	Yes	****	<0,0001							Dimer:stimulated vs. Dimer+ΔLL:unstimulated	40.08	Yes	****	<0,0001							Dimer:stimulated vs. Dimer+ΔLL:unstimulated	2.325	Yes	*	0.0445
Dimer:stimulated vs. Dimer+ΔLL:stimulated	-5.9	Yes	*	0.014							Dimer:stimulated vs. Dimer+ΔLL:stimulated	-25.05	Yes	****	<0,0001							Dimer:stimulated vs. Dimer+ΔLL:stimulated	-10.19	Yes	****	<0,0001
Dimer:stimulated vs. Monomer+ΔLL:unstimulated	43.63	Yes	****	<0,0001							Dimer:stimulated vs. Monomer+ΔLL:unstimulated	40.83	Yes	****	<0,0001							Dimer:stimulated vs. Monomer+ΔLL:unstimulated	3.488	Yes	**	0.0047
Dimer:stimulated vs. Monomer+ΔLL:stimulated	3.95	No	ns	0.0712							Dimer:stimulated vs. Monomer+ΔLL:stimulated	-10.5	Yes	***	0.0004							Dimer:stimulated vs. Monomer+ΔLL:stimulated	-3.11	Yes	**	0.0093
Monomer:unstimulated vs. Monomer:stimulated	-37.9	Yes	****	<0,0001							Monomer:unstimulated vs. Monomer:stimulated	-49.19	Yes	****	<0,0001							Monomer:unstimulated vs. Monomer:stimulated	-6.158	Yes	****	<0,0001
Monomer:unstimulated vs. Dimer+ΔLL:unstimulated	-4.053	No	ns	0.0712							Monomer:unstimulated vs. Dimer+ΔLL:unstimulated	-0.44	No	ns	0.9793							Monomer:unstimulated vs. Dimer+ΔLL:unstimulated	-2.158	No	ns	0.0583
Monomer:unstimulated vs. Dimer+ΔLL:stimulated	-52.25	Yes	****	<0,0001							Monomer:unstimulated vs. Dimer+ΔLL:stimulated	-65.57	Yes	****	<0,0001							Monomer:unstimulated vs. Dimer+ΔLL:stimulated	-14.67	Yes	****	<0,0001
Monomer:unstimulated vs. Monomer+ΔLL:unstimulated	-2.718	No	ns	0.1644							Monomer:unstimulated vs. Monomer+ΔLL:unstimulated	0.3125	No	ns	0.9793							Monomer:unstimulated vs. Monomer+ΔLL:unstimulated	-0.995	No	ns	0.2892
Monomer:unstimulated vs. Monomer+ΔLL:stimulated	-42.4	Yes	****	<0,0001							Monomer:unstimulated vs. Monomer+ΔLL:stimulated	-51.02	Yes	****	<0,0001							Monomer:unstimulated vs. Monomer+ΔLL:stimulated	-7.593	Yes	****	<0,0001
Monomer:stimulated vs. Dimer+ΔLL:unstimulated	33.84	Yes	****	<0,0001							Monomer:stimulated vs. Dimer+ΔLL:unstimulated	48.75	Yes	****	<0,0001							Monomer:stimulated vs. Dimer+ΔLL:unstimulated	4	Yes	**	0.0019
Monomer:stimulated vs. Dimer+ΔLL:stimulated	-14.35	Yes	****	<0,0001							Monomer:stimulated vs. Dimer+ΔLL:stimulated	-16.38	Yes	****	<0,0001							Monomer:stimulated vs. Dimer+ΔLL:stimulated	-8.515	Yes	****	<0,0001
Monomer:stimulated vs. Monomer+ΔLL:unstimulated	35.18	Yes	****	<0,0001							Monomer:stimulated vs. Monomer+ΔLL:unstimulated	49.5	Yes	****	<0,0001							Monomer:stimulated vs. Monomer+ΔLL:unstimulated	5.163	Yes	***	0.0003
Monomer:stimulated vs. Monomer+ΔLL:stimulated	-4.5	No	ns	0.0535							Monomer:stimulated vs. Monomer+ΔLL:stimulated	-1.825	No	ns	0.8368							Monomer:stimulated vs. Monomer+ΔLL:stimulated	-1.435	No	ns	0.1955
Dimer+ΔLL:unstimulated vs. Dimer+ΔLL:stimulated	-48.19	Yes	****	<0,0001							Dimer+ΔLL:unstimulated vs. Dimer+ΔLL:stimulated	-65.13	Yes	****	<0,0001							Dimer+ΔLL:unstimulated vs. Dimer+ΔLL:stimulated	-12.52	Yes	****	<0,0001
Dimer+ΔLL:unstimulated vs. Monomer+ΔLL:unstimulated	1.335	No	ns	0.3682							Dimer+ΔLL:unstimulated vs. Monomer+ΔLL:unstimulated	0.7525	No	ns	0.9793							Dimer+ΔLL:unstimulated vs. Monomer+ΔLL:unstimulated	1.163	No	ns	0.2823
Dimer+ΔLL:unstimulated vs. Monomer+ΔLL:stimulated	-38.34	Yes	****	<0,0001							Dimer+ΔLL:unstimulated vs. Monomer+ΔLL:stimulated	-50.58	Yes	****	<0,0001							Dimer+ΔLL:unstimulated vs. Monomer+ΔLL:stimulated	-5.435	Yes	***	0.0002
Dimer+ΔLL:stimulated vs. Monomer+ΔLL:unstimulated	49.53	Yes	****	<0,0001							Dimer+ΔLL:stimulated vs. Monomer+ΔLL:unstimulated	65.88	Yes	****	<0,0001							Dimer+ΔLL:stimulated vs. Monomer+ΔLL:unstimulated	13.68	Yes	****	<0,0001
Dimer+ΔLL:stimulated vs. Monomer+ΔLL:stimulated	9.85	Yes	***	0.0005							Dimer+ΔLL:stimulated vs. Monomer+ΔLL:stimulated	14.55	Yes	****	<0,0001							Dimer+ΔLL:stimulated vs. Monomer+ΔLL:stimulated	7.08	Yes	****	<0,0001
Monomer+ΔLL:unstimulated vs. Monomer+ΔLL:stimulated	-39.68	Yes	****	<0,0001							Monomer+ΔLL:unstimulated vs. Monomer+ΔLL:stimulated	-51.33	Yes	****	<0,0001							Monomer+ΔLL:unstimulated vs. Monomer+ΔLL:stimulated	-6.598	Yes	****	<0,0001

## Sheet: Fig_6g
BBz				BBg							BBd
Dimer	Monomer			Dimer	Dimer ΔLL	Monomer	Monomer ΔLL				Dimer	Dimer ΔLL	Monomer	Monomer ΔLL
731.3	471.5			70.2	144.5	43.4					95	200.5	51.1
492.5	313			32.9	125.3	22					49.5	99.7	35.1
530.7	339.3			68.1	112.6	50.6					65.7	125.1	41.7
754.7	516.6			47	157	44	53.7				67.5	262.4	53.9	43
				151.6	475.4	84.6	141.2				315.6	553.1	79.7	109.9
				Paired One-way ANOVA							Paired One-way ANOVA
Paired t test				Holm-Šídák's multiple comparisons test	Mean Diff,	Below threshold?	Summary	Adjusted P Value			Holm-Šídák's multiple comparisons test	Mean Diff,	Below threshold?	Summary	Adjusted P Value
P value	0.0014			Dimer vs. Dimer ΔLL	-129	No	ns	0.2224			Dimer vs. Dimer ΔLL	-129.5	No	ns	0.0977
P value summary	**			Monomer vs. Monomer ΔLL	-48.53	No	ns	0.4912			Monomer vs. Monomer ΔLL	-24.15	No	ns	0.7044
Significantly different (P < 0.05)?	Yes			Dimer vs. Monomer	25.04	No	ns	0.2438			Dimer vs. Monomer	66.36	No	ns	0.4792
One- or two-tailed P value?	Two-tailed			Dimer ΔLL vs. Monomer ΔLL	105.5	No	ns	0.5784			Dimer ΔLL vs. Monomer ΔLL	171.7	No	ns	0.7044

## Sheet: Fig_6h
BBz				BBg							BBd
Dimer	Monomer			Dimer	Dimer ΔLL	Monomer	Monomer ΔLL				Dimer	Dimer ΔLL	Monomer	Monomer ΔLL
834.2	514.5			43.3	106.8	24.2					87.4	156.7	34.7
1076.7	656			52.5	228.1	28.8					88	245.6	42.4
747.6	400.8			58.1	92.7	35.2					57.8	202.6	38.7
1192.1	866.4			55.1	252.1	40.5	67.7				95.1	555.2	61.7	58.9
1044.6	864			137.6	274.2	51.7	70.7				223.1	450.1	80	104.4
				Paired One-way ANOVA							Paired One-way ANOVA
Paired t test				Holm-Šídák's multiple comparisons test	Mean Diff,	Below threshold?	Summary	Adjusted P Value			Holm-Šídák's multiple comparisons test	Mean Diff,	Below threshold?	Summary	Adjusted P Value
P value	0.0012			Dimer vs. Dimer ΔLL	-121.5	No	ns	0.0705			Dimer vs. Dimer ΔLL	-211.8	No	ns	0.1295
P value summary	**			Monomer vs. Monomer ΔLL	-33.12	No	ns	0.311			Monomer vs. Monomer ΔLL	-30.15	No	ns	0.6028
Significantly different (P < 0.05)?	Yes			Dimer vs. Monomer	33.24	No	ns	0.1861			Dimer vs. Monomer	58.78	No	ns	0.155
One- or two-tailed P value?	Two-tailed			Dimer ΔLL vs. Monomer ΔLL	121.6	No	ns	0.311			Dimer ΔLL vs. Monomer ΔLL	240.4	No	ns	0.6028
