# Supplementary material for: Harnessing CD3 diversity to optimize CAR T cells
Source: Nat Immunol. 2023 Nov 6;24(12):2135–49. doi: 10.1038/s41590-023-01658-z (PMC10681901; doi:10.1038/s41590-023-01658-z)
Supplement: Supplementary file 10 — Raw data and statistical source data from Fig. 7. [file 41590_2023_1658_MOESM10_ESM.xlsx]

## Sheet: Fig_7d
Mock	BBε	BBεΔRK	BBεΔITAM	BBεΔBRS	BBεΔPRS	BBεΔPRSΔRK	BBεΔBRSΔRK
0	33.038	10.3847	7.21294	8.6989	30.797
14.4298	81.0887
-3.49637	43.1454	28.8547		29.7223	53.3196	47.7312	24.24
0	68.4744			39.0458	66.5583	58.8916	33.8877
-0.437864	51.7136	36.8328	4.03973	37.1026	55.6357	48.1043	19.1698
One-way ANOVA
Dunnett's multiple comparisons test	Mean Diff,	95,00% CI of diff,	Below threshold?	Summary	Adjusted P Value
BBε vs. Mock	53.39	29,80 to 76,98	Yes	****	<0,0001
BBε vs. BBεΔRK	30.13	2,896 to 57,37	Yes	*	0.0257
BBε vs. BBεΔITAM	49.87	18,66 to 81,07	Yes	**	0.001
BBε vs. BBεΔBRS	26.85	1,829 to 51,87	Yes	*	0.0318
BBε vs. BBεΔPRS	3.914	-21,11 to 28,93	No	ns	0.9976
BBε vs. BBεΔPRSΔRK	3.916	-23,32 to 31,15	No	ns	0.9979
BBε vs. BBεΔBRSΔRK	29.73	2,488 to 56,96	Yes	*	0.0283

## Sheet: Fig_7e
	BBe
0.04	7.8
0.91	5
8.1	6
119	14.7
896	28.5
1580	38.6
	BBe DRK
0	4.5
1.2	3.9
11	9.4
333	7.3
790	18.3
1483	32.7
	BBe DRKDBRS
0.04	8.1
0.88	12.3
9.9	11.4
175	10.9
892	16.1
1477	12.1
