# Supplementary material for: Harnessing CD3 diversity to optimize CAR T cells
Source: Nat Immunol. 2023 Nov 6;24(12):2135–49. doi: 10.1038/s41590-023-01658-z (PMC10681901; doi:10.1038/s41590-023-01658-z)
Supplement: Supplementary file 11 — Raw data and statistical source data from Fig. 8. [file 41590_2023_1658_MOESM11_ESM.xlsx]

## Sheet: Fig_8f
BBγ	BBδ	BBγFY	BBδFY
1.60812	1.06731	10.4642	100
43.9994	75.8542	57.3226	100
28.2959	32.0426	20.1693	100
One-way ANOVA
Dunnett's multiple comparisons test	Mean Diff,	95,00% CI of diff,	Below threshold?	Summary	Adjusted P Value
BBδFY vs. BBγ	75.37	16,78 to 133,9	Yes	*	0.0151
BBδFY vs. BBδ	63.68	5,096 to 122,3	Yes	*	0.0346
BBδFY vs. BBγFY	70.68	12,10 to 129,3	Yes	*	0.021

## Sheet: Fig_8g
UTD	BBδ Dimer	BBδFY Dimer	BBδFY Monomer
0	73.8315	100	74.5984
0	65.1552	100	286.651
23.5004	38.2434	100	60.1981
		100	297.841
	63.09	100
	73.5044	100
One-way ANOVA
	Mean Diff,	95,00% CI of diff,	Below threshold?	Summary	Adjusted P Value
Dunnett's multiple comparisons test	92.17	50,30 to 134,0	Yes	*	0.0107
BBδFY Dimer vs. UTD	37.24	14,42 to 60,05	Yes	**	0.0094
BBδFY Dimer vs. BBδ Dimer	-79.82	-336,6 to 177,0	No	ns	0.5133
BBδFY Dimer vs. BBδFY Monomer
