# Supplementary material for: Harnessing CD3 diversity to optimize CAR T cells
Source: Nat Immunol. 2023 Nov 6;24(12):2135–49. doi: 10.1038/s41590-023-01658-z (PMC10681901; doi:10.1038/s41590-023-01658-z)
Supplement: Supplementary file 20 — Raw data and statistical source data from Extended Data Fig. 1. [file 41590_2023_1658_MOESM20_ESM.xlsx]

## Sheet: Ext_data_fig_1b
Mock	BBε	BBγ	BBδ	BBζ
14.2026	95.2834	95.005	95.7323	91.9685
39.7454	91.4922	92.3944	81.1245	96.2801
41.8359	88.2705	82.8175	87.455	91.5394
0	99.107	95.4502	97.7001	99.0916
One-way ANOVA
Paired
Dunnett's multiple comparisons test	Mean Diff,	95,00% CI of diff,	Below threshold?	Summary	Adjusted P Value
BBζ vs. Mock	70.77	20,07 to 121,5	Yes	*	0.0201
BBζ vs. BBε	1.182	-7,002 to 9,365	No	ns	0.9015
BBζ vs. BBγ	3.303	-7,659 to 14,27	No	ns	0.5489
BBζ vs. BBδ	4.217	-13,91 to 22,34	No	ns	0.7045
