# Supplementary material for: Harnessing CD3 diversity to optimize CAR T cells
Source: Nat Immunol. 2023 Nov 6;24(12):2135–49. doi: 10.1038/s41590-023-01658-z (PMC10681901; doi:10.1038/s41590-023-01658-z)
Supplement: Supplementary file 21 — Raw data and statistical source data from Extended Data Fig. 2. [file 41590_2023_1658_MOESM21_ESM.xlsx]

## Sheet: Ext_Fig_2a
CD69							CD25							4-1BB
Mock	BBε	BBγ	BBδ	BBζ			Mock	BBε	BBγ	BBδ	BBζ			Mock	BBε	BBγ	BBδ	BBζ
42.3	41.7	51.3	60.7	40			46.9	61.6	61.3	64.3	62.5			0.19	0.17	0.32	0.29	0.35
62.4	43.2	60.7	71.8	51			31.9	31.2	30.2	1.16	27.9			10	44.4	26.5	1.11	31.9
62.7	68	80.6	85.2	75.9			30.1	37.5	62.9	56.5	55.6			29.3	32.6	31.5	23.4	13.7
45.3	85.8	57.4	61	78.5			40.7	52.3	69.4	86.9	55.9			9.54	5.45	8.32	7.39	7.84
							43.6	48.4	46.5	56.9	59.5			38.9	48.4	22.4	28.3	38.5
One-way ANOVA														7.19	5.2	5.94	5.86	11.3
Dunnett's multiple comparisons test	Mean Diff,	95,00% CI of diff,	Below threshold?	Summary	Adjusted P Value		Dunnett's multiple comparisons test	Mean Diff,	95,00% CI of diff,	Below threshold?	Summary	Adjusted P Value		Dunnett's multiple comparisons test	Mean Diff,	95,00% CI of diff,	Below threshold?	Summary	Adjusted P Value
BBζ vs. Mock	8.175	-36,15 to 52,50	No	ns	0.818		BBζ vs. Mock	13.64	-4,800 to 32,08	No	ns	0.1223		BBζ vs. Mock	1.412	-15,75 to 18,57	No	ns	0.9943
BBζ vs. BBε	1.675	-15,32 to 18,67	No	ns	0.9686		BBζ vs. BBε	6.08	-8,527 to 20,69	No	ns	0.4252		BBζ vs. BBε	-5.438	-19,30 to 8,423	No	ns	0.5199
BBζ vs. BBγ	-1.15	-35,41 to 33,11	No	ns	0.9993		BBζ vs. BBγ	-1.78	-18,82 to 15,26	No	ns	0.9795		BBζ vs. BBγ	1.435	-14,39 to 17,26	No	ns	0.9916
BBζ vs. BBδ	-8.325	-49,27 to 32,62	No	ns	0.7743		BBζ vs. BBδ	-0.872	-36,02 to 34,28	No	ns	0.9999		BBζ vs. BBδ	6.207	-13,30 to 25,72	No	ns	0.664

## Sheet: Ext_Fig_2b
Mock	BBε	BBγ	BBδ	BBζ
12176	9308	12487	12853	10895
13860	11088	13764	13290	13872
17565	15266	17807	22735	20125
25145	20568	15525	15180	12776
Oneway-ANOVA
Dunnett's multiple comparisons test	Mean Diff,	95,00% CI of diff,	Below threshold?	Summary	Adjusted P Value
BBζ vs. Mock	-2770	-17737 to 12198	No	ns	0.8166
BBζ vs. BBε	359.5	-12348 to 13067	No	ns	0.9998
BBζ vs. BBγ	-478.8	-5478 to 4520	No	ns	0.9714
BBζ vs. BBδ	-1598	-4952 to 1757	No	ns	0.2751

## Sheet: Ext_Fig_2c
		Naive				TCM				TEM				TEMRA
Mock		62.7	64.3	54	44.95	28.1	18.2	5.09	25.4333	7.08	13.7	19.7	22.9667	2.05	3.66	21.2	6.67667
BBε		53.7	53.8	47.6	57.0667	36.6	29.5	5.88	17.7167	7.67	13.9	26.6	19.1167	1.96	2.84	19.9	6.13833
BBγ		52.6	38.8	46.9	43.1333	33.8	34.3	6.8	21.15	10.5	22.8	28.9	28.4	3.04	4.16	17.5	7.31333
BBδ		58.2	56.1	47.4	40.2833	31	18.4	8.92	20.3167	7.96	19.7	26.7	31.6833	2.83	5.76	17	7.695
BBζ		43.4	39.7	42.5	50.85	47.7	40.7	10.7	21	7.14	14.8	28.1	22.3167	2.04	4.71	18.6	5.86667
		Non Naive
		37.3	35.7	46	55.05
		46.3	46.2	52.4	42.9333
		47.4	61.2	53.1	56.8667
		41.8	43.9	52.6	59.7167
		56.6	60.3	57.5	49.15
Two-way ANOVA
Dunnett's multiple comparisons test	Mean Diff,	95,00% CI of diff,	Below threshold?	Summary	Adjusted P Value
Mock vs. BBε	0	-8,526 to 8,526	No	ns	>0,9999
Mock vs. BBγ	0	-8,526 to 8,526	No	ns	>0,9999
Mock vs. BBδ	0	-8,526 to 8,526	No	ns	>0,9999
Mock vs. BBζ	0	-8,526 to 8,526	No	ns	>0,9999

## Sheet: Ext_Fig_2d
		CD4			CD8
Mock		35.5	47.7	37.5	64.5	52.3	62.5
BBe		35.1	47.1	39.6	64.9	52.9	60.4
BBg		30.1	44.6	43.9	69.9	55.4	56.1
BBd		31.8	42.7	43.3	68.2	57.3	56.7
BBz		37.6	44.4	52	62.4	55.6	48
2WAY-ANOVA
Dunnett's multiple comparisons test	Mean Diff,	95,00% CI of diff,	Below threshold?	Summary	Adjusted P Value
CD4
BBz vs. Mock	4.433	-10,57 to 19,44	No	ns	0.8481
BBz vs. BBe	4.067	-10,94 to 19,07	No	ns	0.8816
BBz vs. BBg	5.133	-9,871 to 20,14	No	ns	0.7751
BBz vs. BBd	5.4	-9,605 to 20,40	No	ns	0.7451
