# Supplementary material for: Harnessing CD3 diversity to optimize CAR T cells
Source: Nat Immunol. 2023 Nov 6;24(12):2135–49. doi: 10.1038/s41590-023-01658-z (PMC10681901; doi:10.1038/s41590-023-01658-z)
Supplement: Supplementary file 22 — Raw data and statistical source data from Extended Data Fig. 3. [file 41590_2023_1658_MOESM22_ESM.xlsx]

## Sheet: Ext_Fig_3e
Two-sample t-test
	BBd.Mock	BBe.Mock	BBg.Mock	BBz.Mock
REACTOME_GENERATION_OF_SECOND_MESSENGER_MOLECULES	0.00705751	0.00096745	0.0126798	0.00655527
REACTOME_COSTIMULATION_BY_THE_CD28_FAMILY	0.007154	0.000456185	0.00085007	0.0013195
REACTOME_PD_1_SIGNALING	0.0153791	0.00268609	0.00236747	0.000328994
HALLMARK_G2M_CHECKPOINT	0.078605	0.168113	0.00973731	0.0540631
INTERLEUKIN_RECEPTOR_SHC_SIGNALING	0.102814	0.0238291	0.114826	0.0064238
CELL_CYCLE__MITOTIC	0.121555	0.127495	0.01097	0.206216
M_PHASE	0.138085	0.101779	0.00555584	0.229408
MITOTIC_PROMETAPHASE	0.145864	0.0532877	0.00144111	0.293957
REACTOME_CYTOKINE_SIGNALING_IN_IMMUNE_SYSTEM	0.172721	0.365517	0.0242541	1.99556e-05
HALLMARK_INTERFERON_GAMMA_RESPONSE	0.24516	0.436761	0.162849	0.00078367
REACTOME_METABOLISM_OF_LIPIDS	0.0151087	0.0189604	0.0022759	0.00716691
REACTOME_INTERFERON_SIGNALING	0.343112	0.439458	0.0894834	1e-05
HALLMARK_GLYCOLYSIS	0.473028	0.0502357	0.392353	0.220488
REACTOME_INTERFERON_GAMMA_SIGNALING	0.319608	0.249421	0.00287488	1e-05
