# Supplementary material for: Harnessing CD3 diversity to optimize CAR T cells
Source: Nat Immunol. 2023 Nov 6;24(12):2135–49. doi: 10.1038/s41590-023-01658-z (PMC10681901; doi:10.1038/s41590-023-01658-z)
Supplement: Supplementary file 23 — Raw data and statistical source data from Extended Data Fig. 4. [file 41590_2023_1658_MOESM23_ESM.xlsx]

## Sheet: Ext_Fig_4a
Two-sample t-test
	BB_STIM.Mock_STIM	BBd_STIM.BB_STIM	BBe_STIM.BB_STIM	BBg_STIM.BB_STIM	BBz_STIM.BB_STIM
CYTOKINE_CYTOKINE_RECEPTOR_INTERACTION___HOMO_SAPIENS__HUMAN	1e-05	1e-05	1e-05	1e-05	0.0749048
CYTOKINE_SIGNALING_IN_IMMUNE_SYSTEM	1e-05	0.000530312	1e-05	0.000261148	0.0296938
CYTOKINES_AND_INFLAMMATORY_RESPONSE	1e-05	1e-05	0.00206756	1e-05	0.400058
JAK_STAT_CORE	1e-05	4.86578e-05	0.000405163	0.000798699	0.226172
SIGNALING_BY_INTERLEUKINS	1e-05	2.62027e-05	0.000138234	0.000114217	0.248272
TCR_SIGNALING_IN_NA_XEF_VE_CD8__T_CELLS	3.08607e-05	5.4775e-05	0.00306509	0.0003887	0.0175215
MESODERMAL_COMMITMENT_PATHWAY	0.000552092	0.0867478	0.146835	0.0206742	0.240921
DAP12_SIGNALING	0.000676971	0.0269995	0.172335	0.0241966	0.35653
T_CELL_RECEPTOR_AND_CO_STIMULATORY_SIGNALING	0.000910483	0.00165422	0.00133255	0.00336745	0.00650615
PLATELET_ACTIVATION__SIGNALING_AND_AGGREGATION	0.000985101	0.131371	0.109105	0.200391	0.473555
M_PHASE	0.0593502	0.000254951	0.00017095	0.00270171	0.00248207
TCR	0.00790287	0.00336564	0.00991317	0.00565492	0.147921
CELL_CYCLE__MITOTIC	0.235401	0.00478031	9.57141e-05	0.0209766	0.000191137
LTF_DANGER_SIGNAL_RESPONSE_PATHWAY	0.000667235	1e-05	0.000106263	0.000104601	0.0431967
GPCR_SIGNALING_CHOLERA_TOXIN	1e-05	2.30864e-05	0.07247	6.58887e-05	0.0462621
GPCR_SIGNALING_G_ALPHA_I	1e-05	2.30864e-05	0.07247	6.58887e-05	0.0462621
METABOLISM	0.0831649	0.0662628	1e-05	0.147701	1e-05
THE_CITRIC_ACID__TCA__CYCLE_AND_RESPIRATORY_ELECTRON_TRANSPORT	0.0735827	0.0732209	1e-05	0.181179	1e-05
OXIDATIVE_PHOSPHORYLATION___HOMO_SAPIENS__HUMAN	0.157629	0.17427	1e-05	0.350891	1e-05
ELECTRON_TRANSPORT_CHAIN__OXPHOS_SYSTEM_IN_MITOCHONDRIA	0.18062	0.180102	1e-05	0.351632	1e-05
RESPIRATORY_ELECTRON_TRANSPORT__ATP_SYNTHESIS_BY_CHEMIOSMOTIC_COUPLING__AND_HEAT_PRODUCTION_BY_UNCOUPLING_PROTEINS	0.2008	0.127681	1e-05	0.286638	1e-05
IMMUNE_SYSTEM	0.000854825	0.0129717	2.12801e-05	0.0105888	0.00953609
CYTOSOLIC_DNA_SENSING_PATHWAY___HOMO_SAPIENS__HUMAN	0.00403405	0.00411302	3.13052e-05	0.00709573	0.000779923
HERPES_SIMPLEX_INFECTION___HOMO_SAPIENS__HUMAN	0.0346598	0.106822	4.05398e-05	0.259475	0.0017433
MITOTIC_PROPHASE	0.149759	0.00525734	0.00295273	0.00907523	0.00649348
GPCR_SIGNALING_PERTUSSIS_TOXIN	1e-05	2.30864e-05	0.07247	6.58887e-05	0.0462621
METABOLIC_REPROGRAMMING_IN_COLON_CANCER	0.00813132	0.25079	1e-05	0.45176	1e-05
CALCINEURIN_REGULATED_NFAT_DEPENDENT_TRANSCRIPTION_IN_LYMPHOCYTES	0.00810094	0.333188	0.0156318	0.285223	1e-05
HUMAN_COMPLEMENT_SYSTEM	0.366279	0.112115	0.00238702	0.0299767	0.000615654
AMB2_INTEGRIN_SIGNALING	0.0204323	0.050552	0.000527144	0.0237819	0.000902003
EXTRACELLULAR_MATRIX_ORGANIZATION	0.158047	0.258087	0.0618647	0.172112	0.00227672

## Sheet: Ext_Fig_4b
Two-sample t test
	BB_STIM.Mock_STIM	BBd_STIM.BB_STIM	BBe_STIM.BB_STIM	BBg_STIM.BB_STIM	BBz_STIM.BB_STIM
REACTOME_CYTOKINE_SIGNALING_IN_IMMUNE_SYSTEM	1e-05	1.13677e-05	1e-05	1e-05	0.00909243
REACTOME_SIGNALING_BY_INTERLEUKINS	1e-05	1e-05	0.000111818	1e-05	0.332412
REACTOME_INTERLEUKIN_1_FAMILY_SIGNALING	1e-05	0.000488515	0.00381104	0.00140016	0.386628
REACTOME_INTERLEUKIN_4_AND_INTERLEUKIN_13_SIGNALING	1e-05	0.00104878	0.0134553	0.00158916	0.0892366
REACTOME_INTERLEUKIN_10_SIGNALING	2.50252e-05	8.03209e-05	0.0012284	0.000260982	0.218357
REACTOME_DAP12_SIGNALING	1e-05	0.00287492	0.125178	0.000845098	0.122907
REACTOME_FATTY_ACID_METABOLISM	1e-05	0.0104311	2.13204e-05	0.00236224	0.000402247
REACTOME_FATTY_ACYL_COA_BIOSYNTHESIS	1e-05	0.00544591	1e-05	0.000967498	1e-05
REACTOME_ENDOSOMAL_VACUOLAR_PATHWAY	7.28155e-05	0.0251517	0.26741	0.00498098	0.0689786
REACTOME_METABOLISM_OF_LIPIDS	7.4789e-05	0.0394086	0.00121863	0.00962449	0.000470917
REACTOME_M_PHASE	0.237669	4.81918e-05	1e-05	0.000534374	1e-05
REACTOME_CELL_CYCLE_MITOTIC	0.409712	0.000867185	1e-05	0.00469219	1e-05
REACTOME_CELL_CYCLE	0.415426	0.00166579	1e-05	0.0045888	1e-05
REACTOME_HIV_INFECTION	0.25255	0.00396452	0.000366681	0.0108554	0.000761312
REACTOME_TIGHT_JUNCTION_INTERACTIONS	0.00325792	0.000395133	0.0609521	0.0148292	0.0619128
REACTOME_THE_CITRIC_ACID_TCA_CYCLE_AND_RESPIRATORY_ELECTRON_TRANSPORT	0.0401263	0.0712935	1e-05	0.210333	1e-05
REACTOME_RESPIRATORY_ELECTRON_TRANSPORT_ATP_SYNTHESIS_BY_CHEMIOSMOTIC_COUPLING_AND_HEAT_PRODUCTION_BY_UNCOUPLING_PROTEINS	0.118125	0.124127	1e-05	0.341135	1e-05
REACTOME_RESPIRATORY_ELECTRON_TRANSPORT	0.0776201	0.104853	1e-05	0.289113	1e-05
REACTOME_INTERFERON_SIGNALING	0.00173344	0.0859004	1e-05	0.0562026	0.000350244
REACTOME_INTERFERON_GAMMA_SIGNALING	0.000377087	0.0192777	1e-05	0.0174002	0.00595046
REACTOME_MHC_CLASS_II_ANTIGEN_PRESENTATION	0.000879562	0.209405	1e-05	0.0426595	0.007906
REACTOME_TOLL_LIKE_RECEPTOR_CASCADES	0.0277806	0.0210508	3.19226e-05	0.0456361	0.00109256
REACTOME_TNFR1_MEDIATED_CERAMIDE_PRODUCTION	0.00976377	0.00292044	0.315727	8.02379e-05	0.163761
REACTOME_TNFR1_INDUCED_NFKAPPAB_SIGNALING_PATHWAY	0.0209661	0.00522733	0.36403	0.000174686	0.124873
REACTOME_NEUTROPHIL_DEGRANULATION	0.0461232	0.0251292	0.0320887	0.192456	1e-05
REACTOME_IMMUNOREGULATORY_INTERACTIONS_BETWEEN_A_LYMPHOID_AND_A_NON_LYMPHOID_CELL	0.00200504	0.334675	0.0182995	0.193443	1e-05
REACTOME_INNATE_IMMUNE_SYSTEM	0.339125	0.175301	0.0129199	0.415358	5.89495e-05
REACTOME_GENERATION_OF_SECOND_MESSENGER_MOLECULES	0.386444	0.11229	0.000329771	0.32896	0.000373662
