# Supplementary material for: Harnessing CD3 diversity to optimize CAR T cells
Source: Nat Immunol. 2023 Nov 6;24(12):2135–49. doi: 10.1038/s41590-023-01658-z (PMC10681901; doi:10.1038/s41590-023-01658-z)
Supplement: Supplementary file 24 — Raw data and statistical source data from Extended Data Fig. 6. [file 41590_2023_1658_MOESM24_ESM.xlsx]

## Sheet: Ext_Fig_6b
	BBd			Bbe			BBg			BBz
Tim3	0.54	0.51	0.71	0.73	0.86	0.95	0.6	0.59	0.6	0.49	0.37	0.6
PD1	0.93	0.74	0.62	1.19	1.07	1.05	0.79	0.7	0.58	1.1	0.97	0.76
CTLA4	0.04	0.09	0.12	0.32	0.4	0.58	0.05	0.08	0.1	0.19	0.25	0.35

## Sheet: Ext_Fig_6c
PD-1								Tim-3							LAG-3							CLTA4
Mock	BBδ	BBε	BBγ	BBζ				Mock	BBδ	BBε	BBγ	BBζ			Mock	BBδ	BBε	BBγ	BBζ			Mock	BBδ	BBε	BBγ	BBζ
31	65.4	77.6	59.9	82.9				40	70	85.5	77.4	90.7			26.3	60.5	74.2	62.7	86.9			7.08	5.41	13.7	5.07	17.5
20	52.6	77.7	51.6	89.3				53.1	72.2	89.3	74.8	89.6			9.82	36.7	55.7	39.9	74.7			6.42	4.41	11.7	4.54	16.9
34.8	33.3	56.4	37.6	34.5				1.69	7.4	45.9	24.6	62.2			14.3	60.9	41.9	48.4	62			6.89	5.31	10.8	4.61	19
36.5	22.2	60.5	23.4	50				10	45.6	73.3		79.6			36.2	48.6	41.4	47.5	52.9
21.6	15.4	41.8	17.1	24				7.31	15.2	24.1	24.6	35.5			20.3	41.7	40.7	46.2	38.4
16.9	47.8	76.3		80.8				21.5	68.5	63.8	53.6	73.5			9.12	39.3	71.8		84.2
1.69	7.4	45.9	24.6	62.2				39.8	62.8	63.8	60.1	78
								42	58.6	59.1	62.7	53.1
ONE-WAY ANOVA
Dunnett's multiple comparisons test	Mean Diff,	95,00% CI of diff,	Below threshold?	Summary	Adjusted P Value			Dunnett's multiple comparisons test	Mean Diff,	95,00% CI of diff,	Below threshold?	Summary	Adjusted P Value		Dunnett's multiple comparisons test	Mean Diff,	95,00% CI of diff,	Below threshold?	Summary	Adjusted P Value		Dunnett's multiple comparisons test	Mean Diff,	95,00% CI of diff,	Below threshold?	Summary	Adjusted P Value
Mock vs. BBδ	-11.66	-37,73 to 14,42	No	ns	0.6094			Mock vs. BBδ	-23.11	-50,55 to 4,320	No	ns	0.1192		Mock vs. BBδ	-28.61	-49,08 to -8,142	Yes	**	0.0045		Mock vs. BBδ	1.753	-0,3244 to 3,831	No	ns	0.1038
Mock vs. BBε	-39.1	-65,18 to -13,03	Yes	**	0.0021			Mock vs. BBε	-36.18	-63,61 to -8,742	Yes	**	0.0066		Mock vs. BBε	-34.94	-55,41 to -14,48	Yes	***	0.0006		Mock vs. BBε	-5.27	-7,348 to -3,192	Yes	***	0.0001
Mock vs. BBγ	-12.49	-39,63 to 14,65	No	ns	0.5863			Mock vs. BBγ	-27.05	-55,44 to 1,349	No	ns	0.0656		Mock vs. BBγ	-29.6	-51,07 to -8,133	Yes	**	0.0051		Mock vs. BBγ	2.057	-0,02104 to 4,134	No	ns	0.0525
Mock vs. BBζ	-37.32	-63,39 to -11,24	Yes	**	0.0033			Mock vs. BBζ	-43.35	-70,78 to -15,92	Yes	**	0.0011		Mock vs. BBζ	-47.18	-67,64 to -26,71	Yes	****	<0,0001		Mock vs. BBζ	-11	-13,08 to -8,926	Yes	****	<0,0001
