# Supplementary material for: Harnessing CD3 diversity to optimize CAR T cells
Source: Nat Immunol. 2023 Nov 6;24(12):2135–49. doi: 10.1038/s41590-023-01658-z (PMC10681901; doi:10.1038/s41590-023-01658-z)
Supplement: Supplementary file 25 — Raw data and statistical source data from Extended Data Fig. 7. [file 41590_2023_1658_MOESM25_ESM.xlsx]

## Sheet: Ext_fig_7c
Dimer	Monomer
3493	420
3798	517
3338	512
Paired t test
P value	0.0018
P value summary	**
Significantly different (P < 0.05)?	Yes
One- or two-tailed P value?	Two-tailed

## Sheet: Ext_Fig_7d
Dimer	Monomer
76.1	16.1
53.7	7.2
73.1	16.4
Paired t test
P value	0.0055
P value summary	**
Significantly different (P < 0.05)?	Yes
One- or two-tailed P value?	Two-tailed

## Sheet: Ext_Fig_7e
Dimer	Monomer
178.9	20.2
141	23
144.5	35.5
Paired t test
P value	0.0138
P value summary	*
Significantly different (P < 0.05)?	Yes
One- or two-tailed P value?	Two-tailed

## Sheet: Ext_Fig_7f
Dimer	Monomer
146.1	15.2
242.4	19.8
109.2	23.6
Paired t test
P value	0.0681
P value summary	ns
Significantly different (P < 0.05)?	No
One- or two-tailed P value?	Two-tailed

## Sheet: Ext_Fig_7h
Dimer	Monomer	Dimer-DERR	Monomer-DERR
1452	458	2954	354
1582	399	1254	328
2195	355	1553	352
ONE-WAY ANOVA
Holm-Šídák's multiple comparisons test	Mean Diff,	Below threshold?	Summary	Adjusted P Value
Dimer vs. Monomer	1339	Yes	*	0.0342	A-B
Dimer vs. Dimer-ΔERR	-177.3	No	ns	0.8931	A-C
Dimer vs. Monomer-ΔERR	1398	Yes	*	0.0342	A-D
Monomer vs. Dimer-ΔERR	-1516	Yes	*	0.028	B-C
Monomer vs. Monomer-ΔERR	59.33	No	ns	0.8931	B-D
Dimer-ΔERR vs. Monomer-ΔERR	1576	Yes	*	0.0273	C-D
